# Supplementary material for: A putative AGO protein, OsAGO17, positively regulates grain size and grain weight through OsmiR397b in rice
Source: Plant Biotechnol J. 2019 Oct 7;18(4):916–28. doi: 10.1111/pbi.13256 (PMC7061870; doi:10.1111/pbi.13256)
Supplement: Supplementary file 3 — Table S5 OsmiRNA expression analysis in ZH11 and ago17‐1. [file PBI-18-916-s005.xlsx]

## Sheet: all_WT_VS_MU
	id	baseMean	baseMean-ZH11	baseMean-ago17-1	foldChange	log2FoldChange	pval	padj
1	new-miR-9001	2080.92	2814.04	1347.81	0.478958	-1.06203	0.00297301	0.0383518
2	new-miR-9002	367.054	249.293	484.814	1.94475	0.959587	0.206922	0.620766
3	new-miR-9003	614.895	643.919	585.872	0.909854	-0.136293	0.469715	0.888898
4	new-miR-9004	290.999	289.937	292.061	1.00732	0.0105271	1	1
5	new-miR-9005	378.104	290.929	465.28	1.59929	0.677435	0.0014768	0.0224126
6	new-miR-9006	329.843	362.139	297.546	0.821637	-0.283427	0.174648	0.581438
7	new-miR-9007	235.885	193.431	278.34	1.43896	0.525026	0.024183	0.162762
8	new-miR-9008	49.3276	61.9817	36.6735	0.591683	-0.757103	0.0432842	0.24454
9	new-miR-9009	22.6477	27.2971	17.9983	0.659351	-0.600882	0.268117	0.715596
10	new-miR-9010	74.7027	83.2579	66.1475	0.794489	-0.331901	0.281128	0.730178
11	new-miR-9011	111.407	112.143	110.67	0.986863	-0.019079	0.924364	1
12	new-miR-9012	131.77	141.62	121.92	0.8609	-0.216082	0.438863	0.875463
13	new-miR-9013	126.251	136.627	115.876	0.848117	-0.237665	0.394391	0.852715
14	new-miR-9014	130.299	123.089	137.51	1.11716	0.159829	0.553239	0.929523
15	new-miR-9015	42.421	41.3211	43.5209	1.05324	0.0748301	0.889785	1
16	new-miR-9016	27.5782	26.9092	28.2472	1.04972	0.0700059	0.925748	1
17	new-miR-9017	76.0607	89.9436	62.1778	0.691298	-0.532621	0.0778862	0.375348
18	new-miR-9018	48.5686	46.3447	50.7925	1.09597	0.132213	0.74116	1
19	new-miR-9019	97.5216	101.388	93.6549	0.923726	-0.114463	0.688794	1
20	new-miR-9020	26.681	37.0055	16.3565	0.442002	-1.17788	0.0711954	0.35583
21	new-miR-9021	58.7228	50.8018	66.6437	1.31184	0.391588	0.271867	0.719195
22	new-miR-9022	28.5397	19.6571	37.4224	1.90376	0.928853	0.0402237	0.234084
23	new-miR-9023	27.7084	37.8243	17.5925	0.465109	-1.10436	0.0213595	0.146303
24	new-miR-9024	45.7248	44.861	46.5885	1.03851	0.0545121	0.887807	1
25	new-miR-9025	44.0972	54.9943	33.2001	0.603701	-0.728095	0.0585125	0.301925
26	new-miR-9026	31.5727	33.8966	29.2487	0.86288	-0.212768	0.713633	1
27	new-miR-9027	68.6593	61.1567	76.1619	1.24536	0.316559	0.31891	0.783607
28	new-miR-9028	114.64	115.228	114.053	0.989807	-0.0147804	0.97329	1
29	new-miR-9029	23.602	24.9023	22.3018	0.895575	-0.159114	0.77812	1
30	new-miR-9030	35.6797	37.7443	33.6151	0.890601	-0.167149	0.701856	1
31	new-miR-9031	62.0684	63.6008	60.536	0.951812	-0.0712513	0.842431	1
32	new-miR-9032	16.6044	19.8295	13.3793	0.674717	-0.567646	0.362932	0.838523
33	new-miR-9033	31.115	35.5527	26.6774	0.750362	-0.414342	0.379721	0.846986
34	new-miR-9034	22.3375	27.9127	16.7624	0.600529	-0.735693	0.149216	0.529787
35	new-miR-9035	22.0219	20.3528	23.691	1.16402	0.219114	0.833505	1
36	new-miR-9036	19.0251	15.243	22.8072	1.49624	0.581341	0.409848	0.86072
37	new-miR-9037	34.114	28.83	39.3981	1.36657	0.450556	0.293774	0.743743
38	new-miR-9038	57.7818	57.0936	58.47	1.02411	0.0343682	0.972121	1
39	new-miR-9039	9.54999	11.0075	8.09251	0.735183	-0.443825	0.604725	0.962962
40	new-miR-9040	140.082	135.888	144.276	1.06173	0.0864111	0.761444	1
41	new-miR-9041	206.998	192.034	221.963	1.15586	0.208961	0.358417	0.838305
42	new-miR-9042	266.968	245.988	287.948	1.17058	0.227224	0.309468	0.765265
43	new-miR-9043	85.7415	85.9297	85.5533	0.995619	-0.00633425	0.948501	1
44	new-miR-9044	361.437	395.05	327.824	0.829829	-0.269113	0.224369	0.655326
45	new-miR-9045	22.41	22.1935	22.6265	1.01951	0.0278803	1	1
46	new-miR-9046	14.1618	13.3653	14.9582	1.11918	0.162441	0.813055	1
47	new-miR-9047	90.8677	95.3612	86.3742	0.905758	-0.142802	0.591285	0.960286
48	new-miR-9048	108.604	103.137	114.071	1.10602	0.145381	0.600489	0.960286
49	new-miR-9049	81.7712	59.4945	104.048	1.74886	0.806417	0.00978187	0.0902633
50	new-miR-9050	81.7088	86.453	76.9645	0.890247	-0.167722	0.550589	0.928444
51	new-miR-9051	18.6601	23.7695	13.5508	0.570091	-0.810736	0.394841	0.852715
52	new-miR-9052	93.0377	101.253	84.8227	0.837732	-0.255439	0.39551	0.852715
53	new-miR-9053	24.9478	25.0315	24.864	0.993309	-0.00968592	1	1
54	new-miR-9054	32.9715	34.7277	31.2153	0.898857	-0.153837	0.726657	1
55	new-miR-9055	42.5148	39.9298	45.0999	1.12948	0.175658	0.678472	1
56	new-miR-9056	64.7279	57.6969	71.759	1.24372	0.314665	0.36401	0.838523
57	new-miR-9057	51.6635	45.6059	57.7211	1.26565	0.339879	0.385377	0.850372
58	new-miR-9058	78.2702	64.5181	92.0222	1.4263	0.512279	0.0898516	0.390703
59	new-miR-9059	33.5093	47.6129	19.4058	0.407574	-1.29487	0.00289455	0.0379725
60	new-miR-9060	50.1282	53.4244	46.832	0.876603	-0.190004	0.623955	0.973812
61	new-miR-9061	98.5155	92.6401	104.391	1.12684	0.172286	0.548278	0.926567
62	new-miR-9062	145.162	143.153	147.172	1.02808	0.0399496	0.919504	1
63	new-miR-9063	33.4028	41.3642	25.4414	0.615059	-0.701204	0.115159	0.434794
64	new-miR-9064	34.3934	34.6846	34.1022	0.983207	-0.0244329	0.945209	1
65	new-miR-9065	37.4763	44.6394	30.3132	0.679068	-0.558372	0.188977	0.598949
66	new-miR-9066	34.7758	34.2044	35.3473	1.03341	0.0474149	0.966631	1
67	new-miR-9067	57.7542	66.4389	49.0695	0.738567	-0.4372	0.230901	0.661104
68	new-miR-9068	22.8443	3.23206	42.4565	13.136	3.71546	1.76115e-09	1.04856e-07
69	new-miR-9069	131.476	183.181	79.7703	0.435473	-1.19935	0.00159963	0.0238099
70	new-miR-9070	68.5772	65.1337	72.0208	1.10574	0.145009	0.684667	1
71	new-miR-9071	20.8363	13.7593	27.9133	2.02868	1.02054	0.0580583	0.301592
72	new-miR-9072	373.82	394.114	353.525	0.897011	-0.156802	0.843058	1
73	new-miR-9073	28.0751	21.8857	34.2645	1.56561	0.646729	0.192089	0.598949
74	new-miR-9074	24.6705	24.0712	25.2699	1.0498	0.0701162	0.9664	1
75	new-miR-9075	21.6943	22.3228	21.0659	0.943696	-0.0836064	0.941629	1
76	new-miR-9076	70.162	58.0909	82.233	1.41559	0.501405	0.338378	0.813368
77	new-miR-9077	19.2639	21.0977	17.4301	0.826163	-0.275502	0.677419	1
78	new-miR-9078	308.779	316.286	301.273	0.952531	-0.070162	0.748546	1
79	new-miR-9079	14.7943	15.5508	14.0378	0.902706	-0.147671	0.844666	1
80	new-miR-9080	31.0513	33.2871	28.8154	0.865661	-0.208125	0.6131	0.964511
81	new-miR-9081	11.8642	13.2361	10.4924	0.79271	-0.335134	0.701512	1
82	new-miR-9082	21.7517	17.9087	25.5946	1.42917	0.515181	0.362388	0.838523
83	new-miR-9083	24.9069	21.4855	28.3283	1.31849	0.398882	0.466546	0.885065
84	new-miR-9084	55.2883	57.9616	52.615	0.907756	-0.139624	0.741732	1
85	new-miR-9085	34.6138	30.5784	38.6492	1.26394	0.337927	0.457103	0.882047
86	new-miR-9086	65.1132	63.9886	66.2378	1.03515	0.0498389	0.88752	1
87	new-miR-9087	60.0705	57.3583	62.7827	1.09457	0.130364	0.697481	1
88	new-miR-9088	104.587	107.274	101.901	0.949913	-0.0741327	0.789807	1
89	new-miR-9089	58.9295	54.2555	63.6036	1.1723	0.229338	0.50526	0.919316
90	new-miR-9090	30.093	32.85	27.3359	0.832143	-0.265097	0.563357	0.939738
91	new-miR-9091	41.9409	26.3859	57.4959	2.17904	1.12369	0.00391146	0.0483918
92	new-miR-9092	172.542	237.843	107.241	0.450891	-1.14915	0.38443	0.850372
93	new-miR-9093	492.025	472.201	511.849	1.08396	0.116318	0.610779	0.964141
94	new-miR-9094	107.646	105.624	109.668	1.03829	0.054214	0.897875	1
95	new-miR-9095	108.512	117.505	99.5191	0.846932	-0.239682	0.388667	0.850372
96	new-miR-9096	34.7063	37.7012	31.7115	0.841126	-0.249607	0.543256	0.926168
97	new-miR-9097	35.4769	30.3198	40.634	1.34018	0.422428	0.343772	0.823775
98	new-miR-9098	77.213	114.784	39.6416	0.345357	-1.53384	1.47118e-05	0.000517589
99	new-miR-9099	53.1808	45.7352	60.6263	1.32559	0.40664	0.252443	0.695341
100	new-miR-9100	15.1143	8.3418	21.8868	2.62375	1.39163	0.0254284	0.168641
101	new-miR-9101	75.813	83.5657	68.0603	0.814452	-0.296098	0.356817	0.838305
102	new-miR-9102	31.4067	36.47	26.3435	0.722335	-0.469261	0.300574	0.748052
103	new-miR-9103	42.7137	50.414	35.0134	0.694518	-0.525917	0.160922	0.551121
104	new-miR-9104	187.116	185.957	188.275	1.01246	0.0178679	1	1
105	new-miR-9105	108.031	112.014	104.048	0.928882	-0.106432	0.713113	1
106	new-miR-9106	216.612	216.702	216.522	0.999169	-0.00119895	0.964935	1
107	new-miR-9107	58.8812	65.0845	52.6779	0.809377	-0.305116	0.346462	0.825113
108	new-miR-9108	27.7238	32.8931	22.5545	0.68569	-0.544371	0.273861	0.719195
109	new-miR-9109	134.334	105.365	163.303	1.54988	0.632156	0.0154624	0.11398
110	new-miR-9110	27.3257	30.7077	23.9437	0.779729	-0.358955	0.429743	0.872274
111	new-miR-9111	16.5588	18.7459	14.3717	0.766656	-0.383349	0.683888	1
112	new-miR-9112	25.9732	25.6841	26.2623	1.02251	0.0321194	0.99747	1
113	new-miR-9113	50.6108	50.6726	50.549	0.997562	-0.00352189	1	1
114	new-miR-9114	30.5331	34.6415	26.4247	0.762804	-0.390616	0.371438	0.843089
115	new-miR-9115	32.0069	27.9989	36.015	1.2863	0.363227	0.398972	0.855413
116	new-miR-9116	191.317	177.813	204.821	1.15189	0.204007	0.389453	0.850372
117	new-miR-9117	34.004	33.8966	34.1113	1.00633	0.00910893	1	1
118	new-miR-9118	145.541	119.389	171.693	1.43809	0.524159	0.0481472	0.258791
119	new-miR-9119	131.897	132.97	130.825	0.983865	-0.023467	0.936768	1
120	new-miR-9120	504.731	442.589	566.873	1.28081	0.357058	0.0905297	0.391394
121	new-miR-9121	100.785	121.79	79.7794	0.655056	-0.610309	0.0309984	0.196662
122	new-miR-9122	298.889	345.8	251.978	0.728681	-0.45664	0.0368787	0.221272
123	new-miR-9123	84.4851	77.6249	91.3454	1.17675	0.234813	0.454389	0.882047
124	new-miR-9124	267.398	254.859	279.937	1.0984	0.135404	0.546058	0.926567
125	new-miR-9125	568.73	559.898	577.563	1.03155	0.0448164	0.870126	1
126	new-miR-9126	81.7316	70.8098	92.6534	1.30848	0.387894	0.227519	0.659501
127	new-miR-9127	34.4762	34.4261	34.5263	1.00291	0.00419661	1	1
128	new-miR-9128	104.886	93.0033	116.769	1.25553	0.328297	0.275305	0.719195
129	new-miR-9129	133.62	131.443	135.796	1.03311	0.046999	0.855372	1
130	new-miR-9130	23.5173	24.065	22.9695	0.954479	-0.0672144	1	1
131	new-miR-9131	31.4709	25.2039	37.738	1.49731	0.582369	0.202134	0.611459
132	new-miR-9132	24.7114	30.0982	19.3246	0.642052	-0.639238	0.191741	0.598949
133	new-miR-9133	23.5614	25.8134	21.3094	0.825518	-0.276628	0.629515	0.973812
134	new-miR-9134	20.9819	17.5147	24.449	1.39591	0.481211	0.361184	0.838523
135	new-miR-9135	334.034	377.295	290.772	0.770675	-0.375805	0.094441	0.401634
136	new-miR-9136	64.1247	69.9418	58.3077	0.83366	-0.262469	0.415974	0.865494
137	new-miR-9137	55.1217	54.3356	55.9078	1.02894	0.0411529	0.94011	1
138	new-miR-9138	93.349	91.4642	95.2339	1.04121	0.0582667	0.831017	1
139	new-miR-9139	39.8073	39.9729	39.6416	0.991712	-0.0120063	0.980274	1
140	new-miR-9140	31.5091	28.2574	34.7607	1.23014	0.298827	0.594767	0.960286
141	new-miR-9141	253.593	270.354	236.831	0.876003	-0.190993	0.436906	0.873813
142	new-miR-9142	82.6899	81.5587	83.8211	1.02774	0.0394742	0.96073	1
143	new-miR-9144	35.753	42.0229	29.4831	0.701595	-0.511289	0.219959	0.648401
144	new-miR-9145	28.8346	25.2901	32.3792	1.28031	0.356493	0.432626	0.872274
145	new-miR-9146	253.949	230.775	277.122	1.20083	0.264033	0.237887	0.674449
146	new-miR-9147	20.9314	20.9684	20.8944	0.996472	-0.0050992	1	1
147	new-miR-9148	34.7381	30.6646	38.8116	1.26568	0.339914	0.457474	0.882047
148	new-miR-9149	16.9461	15.5508	18.3413	1.17944	0.238107	0.687166	1
149	new-miR-9150	93.2109	108.456	77.9661	0.718875	-0.476186	0.109623	0.422132
150	new-miR-9151	32.3699	31.7111	33.0286	1.04155	0.0587254	0.960763	1
151	new-miR-9152	22.7542	17.3423	28.166	1.62412	0.699658	0.172354	0.578022
152	new-miR-9153	21.7373	18.6105	24.864	1.33602	0.417943	0.436594	0.873813
153	new-miR-9154	109.119	111.466	106.772	0.957891	-0.0620666	0.82438	1
154	new-miR-9155	48.295	44.3808	52.2091	1.17639	0.234366	0.508449	0.919316
155	new-miR-9156	31.254	38.4831	24.0248	0.624296	-0.679697	0.112321	0.426158
156	new-miR-9157	23.1019	27.9619	18.2419	0.652382	-0.616211	0.39782	0.855312
157	new-miR-9158	162.429	181.223	143.636	0.79259	-0.335353	0.200073	0.609672
158	new-miR-9159	58.2013	59.8454	56.5572	0.945054	-0.0815306	0.776556	1
159	new-miR-9160	52.3493	34.2475	70.451	2.05711	1.04062	0.00393887	0.0483918
160	new-miR-9161	99.4598	91.4704	107.449	1.17469	0.232278	0.43231	0.872274
161	new-miR-9162	15.8619	13.7162	18.0075	1.31286	0.39271	0.532088	0.919319
162	new-miR-9163	186.412	189.799	183.025	0.964308	-0.052434	0.838729	1
163	new-miR-9164	48.0172	47.5698	48.4647	1.01881	0.0268893	1	1
164	new-miR-9165	110.599	116.797	104.4	0.893855	-0.161888	0.595252	0.960286
165	new-miR-9166	18.3009	18.432	18.1698	0.985778	-0.0206659	1	1
166	new-miR-9167	7940.39	9845.57	6035.22	0.612989	-0.706068	0.000163839	0.00362319
167	new-miR-9168	41.6716	46.0923	37.2509	0.808181	-0.307249	0.491143	0.91096
168	new-miR-9169	54.8869	47.9207	61.8531	1.29074	0.368198	0.323156	0.786549
169	new-miR-9170	534.074	498.55	569.599	1.14251	0.192208	0.337956	0.813368
170	new-miR-9171	88.3532	72.7306	103.976	1.4296	0.515613	0.0883383	0.386293
171	new-miR-9172	168.594	201.853	135.335	0.670464	-0.576769	0.0167575	0.120556
172	new-miR-9173	275.831	274.639	277.023	1.00868	0.012467	0.969463	1
173	new-miR-9174	118.609	123.489	113.728	0.920957	-0.118794	0.671542	1
174	new-miR-9175	78.8029	100.859	56.747	0.562638	-0.82972	0.00865246	0.0847722
175	new-miR-9176	50.0587	48.1793	51.9381	1.07802	0.108383	0.828162	1
176	new-miR-9177	11.2321	9.65309	12.811	1.32714	0.408325	0.656857	1
177	new-miR-9178	37.5215	35.645	39.3981	1.10529	0.144425	0.747881	1
178	new-miR-9179	34.9909	37.6027	32.3792	0.861086	-0.215771	0.730137	1
179	new-miR-9180	30.4549	38.0398	22.8701	0.601214	-0.734049	0.234323	0.666786
180	new-miR-9181	48.4054	60.6335	36.1773	0.596656	-0.745029	0.045005	0.248672
181	new-miR-9182	122.005	146.286	97.724	0.668033	-0.582008	0.0378394	0.22529
182	new-miR-9183	8.95985	17.3423	0.577383	0.0332933	-4.90862	2.57658e-05	0.000830948
183	new-miR-9184	515.349	560.655	470.043	0.838383	-0.254319	0.222631	0.652712
184	new-miR-9185	25.9861	23.1477	28.8245	1.24524	0.316428	0.509543	0.919316
185	new-miR-9186	95.5356	84.4337	106.637	1.26297	0.336823	0.231472	0.661104
186	new-miR-9187	300.198	294.819	305.576	1.03649	0.0517006	0.85057	1
187	new-miR-9188	110.663	112.876	108.451	0.960797	-0.0576967	0.863638	1
188	new-miR-9189	95.6143	106.153	85.0753	0.801439	-0.319335	0.27597	0.719195
189	new-miR-9190	87.7485	76.8799	98.617	1.28274	0.359229	0.22932	0.659828
190	new-miR-9191	81.4501	88.6693	74.2308	0.837165	-0.256416	0.379405	0.846986
191	new-miR-9192	51.6872	50.2724	53.1021	1.05629	0.0790014	0.845647	1
192	new-miR-9193	166.383	183.636	149.129	0.81209	-0.300288	0.205503	0.618908
193	new-miR-9194	28.7129	38.3538	19.0719	0.497263	-1.00792	0.0254922	0.168641
194	new-miR-9195	36.2359	37.2149	35.2569	0.947388	-0.0779723	0.849137	1
195	new-miR-9196	19.6093	22.3659	16.8527	0.753502	-0.408317	0.49788	0.915342
196	new-miR-9197	20.3544	19.5709	21.1379	1.08007	0.111124	0.929525	1
197	new-miR-9198	114.218	107.932	120.504	1.11647	0.158951	0.557865	0.932586
198	new-miR-9199	55.5309	52.9073	58.1544	1.09918	0.136423	0.761726	1
199	new-miR-9200	21.22	21.8795	20.5605	0.939717	-0.0897025	0.930572	1
200	new-miR-9201	56.6594	61.8586	51.4602	0.831902	-0.265515	0.458548	0.882047
201	new-miR-9202	18.8839	20.0942	17.6736	0.87954	-0.18518	0.771031	1
202	new-miR-9203	25.5226	24.2866	26.7585	1.10178	0.139838	0.813321	1
203	new-miR-9204	17.5731	18.3027	16.8436	0.920278	-0.119858	0.848153	1
204	new-miR-9205	28.0614	19.1338	36.9891	1.93318	0.950976	0.0717177	0.35583
205	new-miR-9206	10.8952	8.7358	13.0546	1.49438	0.579543	0.418284	0.865646
206	new-miR-9207	13.5753	14.0241	13.1266	0.936005	-0.0954115	0.87886	1
207	new-miR-9208	49.3109	45.5197	53.1021	1.16657	0.222276	0.588809	0.960286
208	new-miR-9209	47.8811	48.2716	47.4906	0.983821	-0.0235328	0.967362	1
209	new-miR-9210	29.934	30.1413	29.7266	0.986244	-0.0199842	0.968063	1
210	new-miR-9211	109.818	84.9139	134.722	1.58657	0.665915	0.0147615	0.110926
211	new-miR-9212	67.1422	90.0237	44.2607	0.491656	-1.02428	0.00176438	0.0257667
212	new-miR-9213	123.076	116.582	129.57	1.11141	0.152392	0.600442	0.960286
213	new-miR-9214	277.996	298.655	257.337	0.861653	-0.214822	0.325115	0.788836
214	new-miR-9215	146.366	181.98	110.751	0.608588	-0.716461	0.00536489	0.0596737
215	new-miR-9216	18.6312	7.0305	30.232	4.30012	2.10438	0.000281376	0.00544463
216	new-miR-9217	26.2453	24.2435	28.2472	1.16514	0.220506	0.670999	1
217	new-miR-9218	62.8731	81.6388	44.1075	0.540276	-0.888232	0.00922345	0.0892369
218	new-miR-9219	54.4578	48.1362	60.7795	1.26266	0.336465	0.362534	0.838523
219	new-miR-9220	490.523	535.506	445.539	0.831997	-0.265351	0.196675	0.601685
220	new-miR-9221	29.1618	23.8064	34.5172	1.44991	0.535964	0.261212	0.709396
221	new-miR-9222	53.7483	48.2777	59.2189	1.22663	0.294699	0.507432	0.919316
222	new-miR-9223	212.551	261.618	163.483	0.62489	-0.678325	0.0098259	0.0902633
223	new-miR-9224	150.891	156.118	145.665	0.933046	-0.0999795	0.660927	1
224	new-miR-9225	29.1646	29.9196	28.4095	0.949527	-0.0747189	0.912829	1
225	new-miR-9226	82.6442	70.145	95.1435	1.35638	0.439766	0.141725	0.50785
226	new-miR-9227	81.4394	80.9431	81.9358	1.01226	0.0175849	0.966261	1
227	new-miR-9228	52.6727	51.5037	53.8418	1.0454	0.0640518	0.927456	1
228	new-miR-9229	1.93675	1.31129	2.56221	1.95396	0.966398	0.715091	1
229	new-miR-9230	126.507	133.007	120.008	0.902265	-0.148377	0.600178	0.960286
230	new-miR-9231	31.8028	35.6019	28.0036	0.786577	-0.346341	0.463148	0.882948
231	new-miR-9232	49.0305	53.5476	44.5134	0.831286	-0.266583	0.491437	0.91096
232	new-miR-9233	58.2298	54.3356	62.1241	1.14334	0.193256	0.530978	0.919319
233	new-miR-9234	479.857	483.375	476.34	0.985446	-0.0211514	0.89419	1
234	new-miR-9235	163.892	138.111	189.673	1.37334	0.457691	0.16085	0.551121
235	new-miR-9236	67.0351	67.0114	67.0587	1.00071	0.00101863	0.996938	1
236	new-miR-9237	1.51622	1.87767	1.15477	0.614998	-0.701347	0.890709	1
237	new-miR-9238	31.5845	31.5388	31.6303	1.0029	0.00418082	1	1
238	new-miR-9239	39.8605	32.9793	46.7417	1.4173	0.503148	0.220322	0.648401
239	new-miR-9240	28.5868	29.7473	27.4263	0.921975	-0.1172	0.86743	1
240	new-miR-9241	290.417	295.096	285.737	0.968284	-0.0464984	0.829586	1
241	new-miR-9242	56.4056	48.3147	64.4965	1.33493	0.416759	0.25476	0.698852
242	new-miR-9243	112.941	100.686	125.195	1.24341	0.314307	0.274841	0.719195
243	new-miR-9244	64.4934	80.6845	48.3024	0.598657	-0.740199	0.0210684	0.145598
244	new-miR-9245	9.18551	8.21251	10.1585	1.23695	0.306793	0.76347	1
245	new-miR-9246	72.0872	88.6816	55.4928	0.625753	-0.676335	0.0292865	0.188898
246	new-miR-9247	93.5679	85.7943	101.342	1.18122	0.240272	0.424227	0.872274
247	new-miR-9248	123.219	124.751	121.686	0.975428	-0.0358928	0.97885	1
248	new-miR-9249	25.7398	31.668	19.8117	0.625604	-0.676678	0.143231	0.51088
249	new-miR-9250	72.4248	65.9094	78.9402	1.19771	0.260276	0.474355	0.895489
250	new-miR-9251	225.141	235.356	214.926	0.913196	-0.131003	0.609903	0.964141
251	new-miR-9252	61.5488	42.2446	80.853	1.91393	0.936536	0.0064341	0.0701408
252	new-miR-9253	123.217	129.566	116.868	0.901998	-0.148803	0.581165	0.957068
253	new-miR-9254	31.6692	42.9402	20.3982	0.475037	-1.07389	0.0151456	0.112718
254	new-miR-9255	14.146	9.1298	19.1622	2.09887	1.06961	0.0983608	0.416018
255	new-miR-9256	79.6483	82.476	76.8205	0.931428	-0.102484	0.770855	1
256	new-miR-9257	50.5353	47.3912	53.6794	1.13269	0.179749	0.642529	0.990672
257	new-miR-9258	16.8499	18.1734	15.5265	0.85435	-0.227101	0.722546	1
258	new-miR-9259	29.763	28.2205	31.3056	1.10932	0.149676	0.769561	1
259	new-miR-9260	380.144	396.638	363.649	0.916828	-0.125277	0.553631	0.929523
260	new-miR-9261	15.9838	17.5147	14.4529	0.825185	-0.27721	0.693841	1
261	new-miR-9262	106.378	99.252	113.503	1.14359	0.193565	0.477416	0.899076
262	new-miR-9263	33.182	43.7282	22.6357	0.517645	-0.949966	0.0316738	0.198979
263	new-miR-9264	45.6418	41.3211	49.9625	1.20913	0.273965	0.491965	0.91096
264	new-miR-9265	34.5623	32.3699	36.7547	1.13546	0.183278	0.694887	1
265	new-miR-9266	64.0472	48.7025	79.3918	1.63014	0.704994	0.0536281	0.282369
266	new-miR-9267	152.781	161.449	144.114	0.892625	-0.163873	0.511401	0.919319
267	new-miR-9268	334.291	371.866	296.716	0.797913	-0.325696	0.123022	0.451275
268	new-miR-9269	21.686	17.6871	25.685	1.45219	0.538229	0.295647	0.743743
269	new-miR-9270	74.3118	61.3291	87.2946	1.42338	0.509319	0.110899	0.424931
270	new-miR-9271	79.0152	75.6979	82.3325	1.08765	0.121208	0.733921	1
271	new-miR-9272	63.6001	74.9099	52.2903	0.698042	-0.518614	0.1386	0.503645
272	new-miR-9273	79.1378	75.7533	82.5223	1.08936	0.123474	0.71411	1
273	new-miR-9274	95.4189	89.5866	101.251	1.13021	0.176585	0.555293	0.930297
274	new-miR-9275	32.9815	33.5026	32.4603	0.96889	-0.0455956	0.971094	1
275	new-miR-9276	31.8463	26.2074	37.4853	1.43033	0.51635	0.266602	0.715596
276	new-miR-9277	64.8326	62.5973	67.0679	1.07142	0.0995209	0.779542	1
277	new-miR-9278	52.6339	53.4737	51.7941	0.968591	-0.0460411	0.931832	1
278	new-miR-9279	48.9539	53.5476	44.3601	0.828425	-0.271557	0.523574	0.919319
279	new-miR-9280	23.44	22.8461	24.034	1.052	0.0731311	0.934242	1
280	new-miR-9281	82.2313	91.8644	72.5982	0.790275	-0.339573	0.267926	0.715596
281	new-miR-9282	20.0432	20.0942	19.9923	0.99493	-0.0073329	1	1
282	new-miR-9283	64.2261	64.7767	63.6756	0.983002	-0.0247333	0.970647	1
283	new-miR-9284	93.3447	80.3767	106.313	1.32268	0.403465	0.157859	0.547329
284	new-miR-9285	38924.8	41845.6	36004.1	0.860403	-0.216915	0.21992	0.648401
285	new-miR-9286	41.5229	41.672	41.3738	0.992842	-0.0103635	0.995698	1
286	new-miR-9287	33.5484	33.8966	33.2001	0.979451	-0.0299548	0.977068	1
287	new-miR-9288	39.3024	38.9633	39.6416	1.01741	0.0249012	0.992815	1
288	new-miR-9289	25.1049	20.402	29.8078	1.46102	0.54698	0.305084	0.756842
289	new-miR-9290	51.9239	61.8155	42.0323	0.679964	-0.556469	0.109241	0.422132
290	new-miR-9291	338.652	344.716	332.587	0.964815	-0.051676	0.829875	1
291	new-miR-9292	627.349	703.666	551.031	0.783087	-0.352756	0.0785612	0.375348
292	new-miR-9293	46.2723	41.7521	50.7925	1.21653	0.282769	0.455721	0.882047
293	new-miR-9294	72.4986	88.7555	56.2417	0.63367	-0.658197	0.0401772	0.234084
294	new-miR-9295	29.8446	26.823	32.8662	1.2253	0.293134	0.572342	0.948592
295	new-miR-9296	164.146	135.236	193.057	1.42756	0.513555	0.0511057	0.27093
296	new-miR-9297	124.081	119.728	128.434	1.07272	0.101268	0.703341	1
297	new-miR-9298	39.1617	42.1461	36.1773	0.858379	-0.220313	0.652714	1
298	new-miR-9299	231.561	252.384	210.739	0.834994	-0.260163	0.245563	0.688644
299	new-miR-9300	78.4356	71.9857	84.8856	1.1792	0.237809	0.4868	0.909814
300	new-miR-9301	184.546	174.168	194.924	1.11917	0.162435	0.515599	0.919319
301	new-miR-9302	27.2451	30.3567	24.1335	0.794995	-0.330983	0.733262	1
302	new-miR-9303	93.5815	100.951	86.2118	0.853996	-0.227699	0.411502	0.86072
303	new-miR-9304	57.1829	57.0505	57.3152	1.00464	0.00667967	1	1
304	new-miR-9305	54.4161	58.8789	49.9533	0.848408	-0.23717	0.484469	0.909814
305	new-miR-9306	35.5023	26.6445	44.3601	1.66489	0.735427	0.0712848	0.35583
306	new-miR-9307	45.7584	47.0034	44.5134	0.947024	-0.0785268	0.840879	1
307	new-miR-9308	111.854	109.33	114.378	1.04617	0.0651199	0.841577	1
308	new-miR-9309	38.6625	40.3176	37.0074	0.917895	-0.123599	0.820479	1
309	new-miR-9310	51.0124	55.5176	46.5073	0.837705	-0.255486	0.528055	0.919319
310	new-miR-9311	29.647	23.3693	35.9246	1.53726	0.620357	0.178284	0.587199
311	OsmiR1319a	9.84928	11.2722	8.42636	0.747535	-0.419787	0.629571	0.973812
312	OsmiR1319b	14.0364	12.799	15.2738	1.19336	0.25503	0.780377	1
314	OsmiR1320-3p	11.2904	14.9844	7.5963	0.506946	-0.980097	0.169656	0.573422
313	OsmiR1320-5p	1.40298	2.22858	0.577383	0.259081	-1.94853	0.506159	0.919316
316	OsmiR1423-3p	4.55925	5.89774	3.22077	0.546102	-0.872758	0.496754	0.915342
315	OsmiR1423-5p	25.2419	23.8064	26.6774	1.12059	0.164265	0.768752	1
318	OsmiR1425-3p	169.399	153.464	185.334	1.20767	0.272225	0.290137	0.743743
317	OsmiR1425-5p	19232.5	15492.1	22972.8	1.48287	0.568395	0.0019046	0.0272993
319	OsmiR1427	57.1837	52.4148	61.9526	1.18197	0.241191	0.464685	0.883702
320	OsmiR1428b	4.06489	1.35439	6.77539	5.00255	2.32266	0.0828551	0.379458
321	OsmiR1428c	4.06489	1.35439	6.77539	5.00255	2.32266	0.0828551	0.379458
322	OsmiR1428d	4.06489	1.35439	6.77539	5.00255	2.32266	0.0828551	0.379458
324	OsmiR1428e-3p	843.902	159.239	1528.56	9.59918	3.26291	0.0122636	0.0968575
323	OsmiR1428e-5p	69.2016	13.7593	124.644	9.05885	3.17933	0.0135228	0.102614
325	OsmiR1428f-5p	69.2016	13.7593	124.644	9.05885	3.17933	0.0135228	0.102614
326	OsmiR1428g-5p	69.2016	13.7593	124.644	9.05885	3.17933	0.0135228	0.102614
328	OsmiR1429-3p	19.2776	25.4194	13.1357	0.516761	-0.952432	0.102588	0.418463
327	OsmiR1429-5p	4525.06	5448.21	3601.91	0.661118	-0.597021	0.00813354	0.0817659
329	OsmiR1430	43.3937	44.8179	41.9694	0.936444	-0.0947361	0.887366	1
330	OsmiR1431	3.84645	3.14587	4.54703	1.4454	0.531466	0.771036	1
332	OsmiR1432-3p	44.8428	36.827	52.8585	1.43532	0.521372	0.181382	0.591886
331	OsmiR1432-5p	7268.15	7807.54	6728.77	0.86183	-0.214525	0.255523	0.698852
333	OsmiR1436	28.0848	25.8565	30.3132	1.17236	0.229418	0.619358	0.97238
334	OsmiR1437a	32.1602	39.8806	24.4399	0.612827	-0.706449	0.098981	0.416366
336	OsmiR1437b-3p	9.66573	10.7428	8.58871	0.799489	-0.322851	0.755347	1
335	OsmiR1437b-5p	24.3094	29.7904	18.8284	0.63203	-0.661936	0.18254	0.591886
337	OsmiR1440b	9.79798	8.77889	10.8171	1.23217	0.301198	0.758526	1
338	OsmiR1442	3.54227	4.93736	2.14718	0.434884	-1.2013	0.411755	0.86072
339	OsmiR156a	197502	218357	176648	0.808989	-0.305808	0.0852632	0.379458
341	OsmiR156b-3p	963.774	850.537	1077.01	1.26627	0.340588	0.180051	0.590507
340	OsmiR156b-5p	197709	218551	176868	0.809276	-0.305295	0.0857317	0.379458
343	OsmiR156c-3p	411.01	414.399	407.621	0.983642	-0.0237944	0.881888	1
342	OsmiR156c-5p	197671	218504	176838	0.809312	-0.305232	0.0857947	0.379458
344	OsmiR156d	580068	677285	482851	0.712921	-0.488186	0.0101787	0.0902633
345	OsmiR156e	197503	218357	176649	0.808992	-0.305803	0.0852689	0.379458
347	OsmiR156f-3p	1830.52	2236.16	1424.88	0.637199	-0.650183	0.000490989	0.00826143
346	OsmiR156f-5p	579224	676290	482157	0.712944	-0.488139	0.0101238	0.0902633
349	OsmiR156g-3p	404.493	405.577	403.408	0.99465	-0.00773915	0.939831	1
348	OsmiR156g-5p	197671	218505	176838	0.809306	-0.305242	0.0857843	0.379458
351	OsmiR156h-3p	1830.52	2236.16	1424.88	0.637199	-0.650183	0.000490989	0.00826143
350	OsmiR156h-5p	579224	676290	482157	0.712944	-0.488139	0.0101238	0.0902633
352	OsmiR156i	197503	218357	176649	0.808992	-0.305803	0.0852689	0.379458
354	OsmiR156j-3p	1156.6	1618.27	694.936	0.429431	-1.2195	4.06309e-07	1.57242e-05
353	OsmiR156j-5p	579223	676289	482157	0.712945	-0.488138	0.0101207	0.0902633
355	OsmiR156k	1853.5	2167.36	1539.64	0.710377	-0.493343	0.172511	0.578022
357	OsmiR156l-3p	1505.01	1871.85	1138.17	0.608048	-0.717743	0.000189711	0.00396855
356	OsmiR156l-5p	460.209	566.854	353.563	0.623728	-0.681011	0.00111669	0.0176392
359	OsmiR159a.1	9542.33	8063.69	11021	1.36674	0.450738	0.0411539	0.235949
358	OsmiR159a.2	749.761	663.502	836.021	1.26001	0.333437	0.0939944	0.401634
360	OsmiR159b	9542.33	8063.69	11021	1.36674	0.450738	0.0411539	0.235949
361	OsmiR159c	100.606	89.802	111.41	1.24061	0.311055	0.275922	0.719195
362	OsmiR159d	1291.38	1022.16	1560.6	1.52677	0.610486	0.0910218	0.391394
363	OsmiR159e	104.04	93.8652	114.215	1.2168	0.283096	0.321848	0.785838
364	OsmiR159f	8747.53	7107.19	10387.9	1.4616	0.54755	0.00474469	0.0540058
366	OsmiR160a-3p	27.7987	39.6651	15.9323	0.401672	-1.31591	0.00434865	0.0517824
365	OsmiR160a-5p	875.267	932.366	818.167	0.877517	-0.188501	0.3585	0.838305
368	OsmiR160b-3p	27.7987	39.6651	15.9323	0.401672	-1.31591	0.00434865	0.0517824
367	OsmiR160b-5p	892.871	941.059	844.682	0.897587	-0.155876	0.451509	0.882047
370	OsmiR160c-3p	21.4344	15.0275	27.8413	1.85268	0.889617	0.0847745	0.379458
369	OsmiR160c-5p	893.577	941.976	845.179	0.89724	-0.156435	0.449976	0.882047
372	OsmiR160d-3p	1.06558	0.480192	1.65097	3.43815	1.78163	0.682389	1
371	OsmiR160d-5p	879.352	922.449	836.256	0.906561	-0.141524	0.497467	0.915342
373	OsmiR160e-5p	71.4949	55.5237	87.4661	1.57529	0.655619	0.0423585	0.24107
375	OsmiR160f-3p	14.9795	8.64961	21.3094	2.46363	1.30078	0.0397639	0.234084
374	OsmiR160f-5p	193.13	200.726	185.533	0.924309	-0.113553	0.677846	1
376	OsmiR162a	38711	44688.1	32733.8	0.732494	-0.44911	0.0125358	0.098007
377	OsmiR162b	1648.21	1615.64	1680.79	1.04032	0.057033	0.764842	1
378	OsmiR164a	435.941	410.028	461.854	1.12639	0.171712	0.627607	0.973812
379	OsmiR164b	437.433	410.946	463.92	1.12891	0.174927	0.62337	0.973812
380	OsmiR164c	1.49467	1.83458	1.15477	0.629444	-0.66785	0.89192	1
381	OsmiR164d	52.7216	42.4169	63.0262	1.48587	0.571311	0.105993	0.422132
382	OsmiR164e	4.34321	5.54683	3.13959	0.566015	-0.821088	0.579541	0.956427
383	OsmiR164f	437.705	411.906	463.505	1.12527	0.170268	0.627498	0.973812
385	OsmiR166a-3p	168007	159151	176863	1.11129	0.152233	0.391127	0.850372
384	OsmiR166a-5p	236.804	208.773	264.835	1.26853	0.343159	0.260133	0.708954
387	OsmiR166b-3p	166658	158293	175023	1.10569	0.144944	0.412567	0.86072
386	OsmiR166b-5p	288.746	322.59	254.901	0.79017	-0.339765	0.36656	0.841487
389	OsmiR166c-3p	56774.4	52720.5	60828.3	1.15379	0.206378	0.262299	0.709859
388	OsmiR166c-5p	221.502	182.294	260.711	1.43016	0.516179	0.033289	0.204489
391	OsmiR166d-3p	168007	159151	176863	1.11129	0.152233	0.391127	0.850372
390	OsmiR166d-5p	420.967	481.928	360.006	0.747011	-0.420798	0.0577292	0.301592
393	OsmiR166e-3p	2296.19	2122.76	2469.63	1.1634	0.218351	0.247947	0.69039
392	OsmiR166e-5p	233.038	203.226	262.85	1.29339	0.371155	0.214774	0.641833
394	OsmiR166f	168007	159151	176863	1.11129	0.152233	0.391127	0.850372
396	OsmiR166g-3p	133308	126595	140021	1.10605	0.145419	0.40635	0.86072
395	OsmiR166g-5p	30.356	27.9989	32.713	1.16837	0.224496	0.605895	0.962962
398	OsmiR166h-3p	20130.1	18297.4	21962.9	1.20033	0.263432	0.151693	0.536122
397	OsmiR166h-5p	111.506	80.937	142.075	1.75538	0.811782	0.00286354	0.0379725
400	OsmiR166i-3p	18590.5	18573.2	18607.9	1.00187	0.00269284	0.993721	1
399	OsmiR166i-5p	130.781	164.109	97.4531	0.593833	-0.751872	0.00472038	0.0540058
402	OsmiR166j-3p	54604.1	50870.6	58337.6	1.14678	0.197593	0.282906	0.732339
401	OsmiR166j-5p	22.5012	22.5382	22.4642	0.996715	-0.00474762	1	1
404	OsmiR166k-3p	52404.6	50430.8	54378.3	1.07828	0.108728	0.584689	0.958791
403	OsmiR166k-5p	170.552	177.16	163.944	0.925398	-0.111854	0.681198	1
406	OsmiR166l-3p	54657.4	52739.1	56575.7	1.07275	0.101308	0.611619	0.964141
405	OsmiR166l-5p	185.022	204.956	165.089	0.805487	-0.312067	0.19269	0.598949
407	OsmiR166m	6311.49	5408.63	7214.36	1.33386	0.415608	0.0272434	0.178698
409	OsmiR167a-3p	3.94918	3.18897	4.70939	1.47677	0.56245	0.717504	1
408	OsmiR167a-5p	1336.98	1255.3	1418.66	1.13014	0.176499	0.374214	0.844436
410	OsmiR167b	1340.72	1263.61	1417.84	1.12206	0.16615	0.404116	0.86072
412	OsmiR167c-3p	22.498	16.2526	28.7434	1.76853	0.822555	0.11717	0.4351
411	OsmiR167c-5p	1336.98	1255.3	1418.66	1.13014	0.176499	0.374214	0.844436
414	OsmiR167d-3p	151.557	143.934	159.18	1.10592	0.145251	0.545201	0.926567
413	OsmiR167d-5p	70004	81111.5	58896.5	0.726118	-0.461724	0.0110991	0.0915983
416	OsmiR167e-3p	2706.04	3803	1609.08	0.423108	-1.2409	0.000477988	0.00826143
415	OsmiR167e-5p	21600.3	24464.4	18736.2	0.765854	-0.384859	0.0330351	0.204489
417	OsmiR167f	70095.7	81248.2	58943.2	0.72547	-0.463012	0.0108694	0.0915983
418	OsmiR167g	69923.5	81020.8	58826.2	0.726062	-0.461835	0.0110826	0.0915983
420	OsmiR167h-3p	224.513	141.096	307.93	2.18241	1.12592	7.61577e-05	0.00185407
419	OsmiR167h-5p	69958.1	81054.8	58861.4	0.726193	-0.461575	0.0111243	0.0915983
422	OsmiR167i-3p	2706.04	3803	1609.08	0.423108	-1.2409	0.000477988	0.00826143
421	OsmiR167i-5p	21406.3	24207	18605.6	0.768606	-0.379685	0.0354526	0.214377
423	OsmiR167j	70008.2	81115.7	58900.6	0.726131	-0.461697	0.0111045	0.0915983
425	OsmiR168a-3p	55187.8	69513.5	40862.1	0.587831	-0.766527	0.000188133	0.00396855
424	OsmiR168a-5p	385002	405539	364466	0.898721	-0.154055	0.389828	0.850372
426	OsmiR169a	276.079	258.257	293.902	1.13802	0.186525	0.455189	0.882047
427	OsmiR169b	322.061	195.974	448.148	2.28678	1.19332	0.000236673	0.00469705
428	OsmiR169c	783.221	595.167	971.276	1.63194	0.706586	0.000383023	0.00705856
429	OsmiR169e	259.837	250.888	268.786	1.07134	0.0994148	0.689541	1
431	OsmiR169f.1	179.129	174.439	183.819	1.05377	0.0755658	0.824441	1
430	OsmiR169f.2	16.4927	9.60999	23.3754	2.43241	1.28239	0.0318777	0.198979
432	OsmiR169g	176.504	173.565	179.444	1.03387	0.0480576	0.879681	1
433	OsmiR169h	1152.26	1090.03	1214.49	1.11418	0.155979	0.534488	0.919319
436	OsmiR169i-3p	677.714	762.218	593.209	0.778266	-0.361664	0.0753905	0.37167
435	OsmiR169i-5p.1	1152.26	1090.03	1214.49	1.11418	0.155979	0.534488	0.919319
434	OsmiR169i-5p.2	335.565	295.681	375.45	1.26978	0.344577	0.117403	0.4351
437	OsmiR169j	1152.26	1090.03	1214.49	1.11418	0.155979	0.534488	0.919319
438	OsmiR169k	1150.79	1089.99	1211.59	1.11156	0.152592	0.539376	0.923621
439	OsmiR169l	1150.79	1089.99	1211.59	1.11156	0.152592	0.539376	0.923621
440	OsmiR169m	1149.46	1088.72	1210.19	1.11158	0.152606	0.542484	0.926168
441	OsmiR169n	73.7327	68.1011	79.3644	1.16539	0.220815	0.514333	0.919319
442	OsmiR169o	73.7327	68.1011	79.3644	1.16539	0.220815	0.514333	0.919319
444	OsmiR169r-3p	44.7024	44.2146	45.1902	1.02207	0.0314879	0.969378	1
443	OsmiR169r-5p	134.601	150.158	119.043	0.79278	-0.335008	0.48782	0.909814
445	OsmiR171a	18.1445	16.4681	19.8208	1.20359	0.26734	0.680847	1
446	OsmiR171b	2716.18	2435.02	2997.35	1.23094	0.299755	0.108621	0.422132
448	OsmiR171c-3p	2716.18	2435.02	2997.35	1.23094	0.299755	0.108621	0.422132
447	OsmiR171c-5p	59.7795	55.4683	64.0906	1.15545	0.208449	0.530128	0.919319
450	OsmiR171d-3p	1875.21	1509.86	2240.57	1.48396	0.56945	0.00257953	0.036301
449	OsmiR171d-5p	46.3682	54.9081	37.8283	0.688938	-0.537553	0.1584	0.547329
452	OsmiR171e-3p	1881.58	1517.15	2246.02	1.48041	0.566	0.00273923	0.0371958
451	OsmiR171e-5p	289.195	340.007	238.382	0.701111	-0.512285	0.0502967	0.26848
454	OsmiR171f-3p	1917.45	1545.94	2288.97	1.48063	0.566212	0.00270515	0.0371958
453	OsmiR171f-5p	2.79732	1.87767	3.71697	1.97956	0.985182	0.578122	0.956125
455	OsmiR171g	47.7815	75.661	19.902	0.263042	-1.92664	7.72811e-07	2.84836e-05
456	OsmiR171h	295.542	341.46	249.624	0.731049	-0.45196	0.0478561	0.258791
458	OsmiR171i-3p	3743.07	3135.83	4350.32	1.3873	0.472275	0.0115268	0.0939133
457	OsmiR171i-5p	39.7061	30.2706	49.1416	1.62341	0.699028	0.0805029	0.379458
459	OsmiR172a	223.837	265.343	182.331	0.687151	-0.541301	0.10273	0.418463
460	OsmiR172b	2.89713	3.23206	2.56221	0.792747	-0.335067	0.992071	1
461	OsmiR172c	1.69156	0	3.38312	Inf	Inf	0.190706	0.598949
463	OsmiR172d-3p	223.823	264.82	182.827	0.690382	-0.534532	0.116439	0.4351
462	OsmiR172d-5p	71.3212	74.2574	68.385	0.920919	-0.118855	0.730864	1
465	OsmiR1846a-3p	3.09967	4.62954	1.5698	0.339082	-1.56029	0.356633	0.838305
464	OsmiR1846a-5p	10.6808	11.5369	9.82465	0.851584	-0.231779	0.835828	1
467	OsmiR1846b-3p	3.09967	4.62954	1.5698	0.339082	-1.56029	0.356633	0.838305
466	OsmiR1846b-5p	10.6808	11.5369	9.82465	0.851584	-0.231779	0.835828	1
468	OsmiR1846c-5p	1.98837	1.74839	2.22835	1.27452	0.349952	1	1
470	OsmiR1846d-3p	17.6671	22.2797	13.0546	0.585941	-0.771173	0.20224	0.611459
469	OsmiR1846d-5p	157.986	165.001	150.97	0.914963	-0.128214	0.582687	0.957536
471	OsmiR1846e	263.564	219.639	307.489	1.39998	0.485403	0.0336486	0.205071
472	OsmiR1847.1	9.01058	8.6927	9.32845	1.07314	0.101832	1	1
473	OsmiR1848	1.66713	2.83806	0.496206	0.17484	-2.51589	0.409791	0.86072
474	OsmiR1849	46.6995	53.252	40.147	0.753905	-0.407546	0.293808	0.743743
475	OsmiR1850.1	14.9145	11.4877	18.3413	1.59661	0.675013	0.265234	0.7153
476	OsmiR1850.2	5.16014	3.62606	6.69421	1.84614	0.88451	0.426805	0.872274
477	OsmiR1850.3	110.482	76.0119	144.953	1.90697	0.931286	0.000910194	0.0147992
478	OsmiR1856	468.201	500.859	435.544	0.869596	-0.201583	0.408054	0.86072
479	OsmiR1859	280.899	176.532	385.265	2.18241	1.12592	1.82835e-05	0.000615278
480	OsmiR1861a	2.14718	0	4.29436	Inf	Inf	0.0456219	0.248672
481	OsmiR1861b	1317.93	639.72	1996.14	3.12034	1.6417	8.73267e-08	3.97593e-06
482	OsmiR1861c	10.8114	6.42103	15.2017	2.36749	1.24336	0.0867226	0.381382
483	OsmiR1861d	462.159	108.942	815.376	7.4845	2.90391	3.50298e-16	3.38913e-14
484	OsmiR1861e	4268.95	508.96	8028.95	15.7752	3.97959	2.20725e-80	5.69469e-78
485	OsmiR1861f	1317.93	639.72	1996.14	3.12034	1.6417	8.73267e-08	3.97593e-06
486	OsmiR1861g	258.106	103.783	412.428	3.97395	1.99057	0.000211002	0.00429778
487	OsmiR1861h	455.266	122.744	787.788	6.41812	2.68215	2.08811e-13	1.6162e-11
488	OsmiR1861i	1317.93	639.72	1996.14	3.12034	1.6417	8.73267e-08	3.97593e-06
489	OsmiR1861j	455.266	122.744	787.788	6.41812	2.68215	2.08811e-13	1.6162e-11
490	OsmiR1861k	4268.95	508.96	8028.95	15.7752	3.97959	2.20725e-80	5.69469e-78
491	OsmiR1861l	1317.93	639.72	1996.14	3.12034	1.6417	8.73267e-08	3.97593e-06
492	OsmiR1861m	4268.95	508.96	8028.95	15.7752	3.97959	2.20725e-80	5.69469e-78
493	OsmiR1861n	463.426	164.927	761.925	4.61976	2.20782	6.02032e-24	6.65676e-22
494	OsmiR1861o	2.14718	0	4.29436	Inf	Inf	0.0456219	0.248672
495	OsmiR1862a	2.44702	2.66568	2.22835	0.835942	-0.258525	0.965325	1
496	OsmiR1862b	2.44702	2.66568	2.22835	0.835942	-0.258525	0.965325	1
497	OsmiR1862c	2.44702	2.66568	2.22835	0.835942	-0.258525	0.965325	1
498	OsmiR1863a	53.9849	50.1493	57.8206	1.15297	0.205355	0.569244	0.945483
499	OsmiR1863b.2	1.84259	3.18897	0.496206	0.155601	-2.68408	0.297881	0.743743
500	OsmiR1863c	3.40187	3.58297	3.22077	0.89891	-0.153751	1	1
501	OsmiR1864	3.51511	3.23206	3.79815	1.17515	0.232842	0.989164	1
502	OsmiR1865-3p	5.52948	2.79496	8.26401	2.95675	1.56401	0.157435	0.547329
503	OsmiR1869	1.24354	0.91729	1.5698	1.71134	0.775127	0.912056	1
504	OsmiR1870-5p	2.47605	1.39748	3.55462	2.54359	1.34687	0.460397	0.882047
505	OsmiR1871	7.20581	10.6135	3.79815	0.357861	-1.48253	0.117488	0.4351
506	OsmiR1872	8.96475	4.06316	13.8663	3.4127	1.77091	0.191644	0.598949
508	OsmiR1874-3p	27.659	17.0837	38.2342	2.23804	1.16224	0.0168218	0.120556
507	OsmiR1874-5p	44.7384	45.1257	44.351	0.982832	-0.0249834	0.965574	1
509	OsmiR1875	26.2186	30.7938	21.6433	0.702844	-0.508723	0.32184	0.785838
510	OsmiR1876	2.93522	3.14587	2.72456	0.866075	-0.207436	0.99105	1
511	OsmiR1879	0.973892	0.874195	1.07359	1.22809	0.296415	1	1
512	OsmiR1880	7.53454	8.21251	6.85656	0.834892	-0.260338	0.853706	1
513	OsmiR1881	13.21	3.71225	22.7077	6.11696	2.61282	0.00032759	0.00618426
514	OsmiR1883a	200.252	213.482	187.022	0.876053	-0.19091	0.458053	0.882047
515	OsmiR1883b	178.276	189.848	166.705	0.878095	-0.187551	0.485922	0.909814
516	OsmiR2055	5.44886	5.19592	5.7018	1.09736	0.134037	0.934643	1
517	OsmiR2096-5p	9.62021	11.2291	8.01133	0.713444	-0.487129	0.548137	0.926567
518	OsmiR2103	0.987432	1.39748	0.577383	0.413159	-1.27523	0.835446	1
519	OsmiR2118b	18.1115	9.30218	26.9209	2.89404	1.53309	0.00793435	0.0817659
520	OsmiR2118c	0.984405	0.480192	1.48862	3.10005	1.63229	0.707897	1
521	OsmiR2118d	1.06558	0.480192	1.65097	3.43815	1.78163	0.682389	1
522	OsmiR2118e	3.72	0.91729	6.52271	7.11085	2.83002	0.0610406	0.310825
523	OsmiR2118n	18.1115	9.30218	26.9209	2.89404	1.53309	0.00793435	0.0817659
524	OsmiR2118o	13.9311	12.6697	15.1926	1.19913	0.261989	0.779579	1
525	OsmiR2118q	0.984405	0.480192	1.48862	3.10005	1.63229	0.707897	1
526	OsmiR2118r	3.72	0.91729	6.52271	7.11085	2.83002	0.0610406	0.310825
527	OsmiR2120	7.73644	6.55031	8.92256	1.36216	0.445895	0.611329	0.964141
528	OsmiR2121a	2.80836	2.31477	3.30194	1.42647	0.512446	0.869063	1
529	OsmiR2121b	2.80836	2.31477	3.30194	1.42647	0.512446	0.869063	1
530	OsmiR2863a	41.8047	55.6961	27.9133	0.501172	-0.996623	0.0109501	0.0915983
531	OsmiR2863b	94.5598	102.078	87.0419	0.852702	-0.229886	0.432178	0.872274
532	OsmiR2864.2	2.60291	2.22858	2.97724	1.33593	0.417848	0.903941	1
533	OsmiR2865	10.6698	12.6697	8.66989	0.684302	-0.547294	0.458976	0.882047
534	OsmiR2866	10.7259	10.8782	10.5735	0.971994	-0.0409808	1	1
536	OsmiR2867-3p	15.3252	17.5147	13.1357	0.749984	-0.415068	0.568066	0.945483
535	OsmiR2867-5p	0.248103	0	0.496206	Inf	Inf	0.964665	1
537	OsmiR2869	25.782	29.8396	21.7245	0.728041	-0.457909	0.349194	0.829067
538	OsmiR2870	25.3042	26.7368	23.8716	0.892837	-0.163531	0.765349	1
540	OsmiR2871a-3p	14.1677	12.9713	15.3641	1.18447	0.244236	0.712965	1
539	OsmiR2871a-5p	5647.06	5929.67	5364.44	0.904678	-0.144523	0.433684	0.872274
541	OsmiR2871b	10.1644	9.25909	11.0697	1.19555	0.25768	0.752004	1
542	OsmiR2873a	338.185	394.558	281.813	0.714251	-0.485498	0.0285835	0.185913
543	OsmiR2873b	51.2019	55.653	46.7509	0.840042	-0.251467	0.505831	0.919316
544	OsmiR2873c	10.1321	5.15283	15.1114	2.93265	1.5522	0.0445721	0.248193
545	OsmiR2874	28.0418	27.9989	28.0848	1.00307	0.004421	1	1
547	OsmiR2876-3p	8.28726	6.33484	10.2397	1.61641	0.692791	0.462626	0.882948
546	OsmiR2876-5p	2.47605	1.39748	3.55462	2.54359	1.34687	0.460397	0.882047
548	OsmiR2877	1.39748	2.79496	0	0	#NAME?	0.18502	0.596688
549	OsmiR2880	6.18879	8.08323	4.29436	0.531267	-0.91249	0.369264	0.843089
550	OsmiR2905	11.6516	12.405	10.8982	0.878539	-0.186821	0.822326	1
551	OsmiR319a-3p	8.83696	3.79844	13.8755	3.65294	1.86906	0.0239964	0.162762
552	OsmiR319a-3p.2-3p	4023.02	2236.74	5809.3	2.59722	1.37697	0.000101717	0.00231557
553	OsmiR319b	5680.81	3435.6	7926.03	2.30703	1.20604	3.95029e-07	1.57242e-05
555	OsmiR390-3p	868.092	903.653	832.53	0.921294	-0.118267	0.663659	1
554	OsmiR390-5p	10676.4	11893.1	9459.6	0.795384	-0.330276	0.0679532	0.343763
556	OsmiR393a	3516.18	4125.26	2907.11	0.704708	-0.504902	0.00733101	0.0777288
558	OsmiR393b-3p	4371.93	5280.63	3463.23	0.655836	-0.608592	0.00119336	0.0184732
557	OsmiR393b-5p	3976.15	4689.04	3263.27	0.695935	-0.522977	0.00539684	0.0596737
559	OsmiR394	341.519	234.574	448.464	1.91183	0.934951	5.81885e-05	0.0016085
560	OsmiR395a	4.83994	6.37793	3.30194	0.517714	-0.949774	0.420932	0.868803
561	OsmiR395b	135.519	115.277	155.761	1.35119	0.434229	0.103005	0.418463
562	OsmiR395c	2.70065	3.66916	1.73215	0.472083	-1.08289	0.531797	0.919319
563	OsmiR395d	135.737	115.714	155.761	1.34608	0.428769	0.10754	0.422132
564	OsmiR395e	135.985	115.714	156.257	1.35037	0.433358	0.103268	0.418463
565	OsmiR395g	135.985	115.714	156.257	1.35037	0.433358	0.103268	0.418463
566	OsmiR395h	135.519	115.277	155.761	1.35119	0.434229	0.103005	0.418463
567	OsmiR395i	135.977	116.194	155.761	1.34052	0.422794	0.112232	0.426158
568	OsmiR395j	135.737	115.714	155.761	1.34608	0.428769	0.10754	0.422132
569	OsmiR395k	135.737	115.714	155.761	1.34608	0.428769	0.10754	0.422132
570	OsmiR395l	119.959	104.971	134.947	1.28557	0.362405	0.195007	0.598949
571	OsmiR395m	119.741	104.534	134.947	1.29094	0.368425	0.187335	0.598949
572	OsmiR395n	119.959	104.971	134.947	1.28557	0.362405	0.195007	0.598949
573	OsmiR395o	1.93177	2.70877	1.15477	0.426305	-1.23004	0.586281	0.95937
574	OsmiR395p	120.207	104.971	135.444	1.29029	0.3677	0.18749	0.598949
575	OsmiR395q	119.959	104.971	134.947	1.28557	0.362405	0.195007	0.598949
576	OsmiR395r	119.959	104.971	134.947	1.28557	0.362405	0.195007	0.598949
577	OsmiR395s	135.985	115.714	156.257	1.35037	0.433358	0.103268	0.418463
578	OsmiR395y	136.94	116.631	157.249	1.34826	0.4311	0.103805	0.418463
580	OsmiR396a-3p	24.4656	27.2971	21.6341	0.792544	-0.335437	0.514986	0.919319
579	OsmiR396a-5p	4619.16	5144.66	4093.65	0.795707	-0.32969	0.0780642	0.375348
582	OsmiR396b-3p	16.8499	19.0846	14.6152	0.765814	-0.384934	0.597985	0.960286
581	OsmiR396b-5p	4618.72	5143.79	4093.65	0.795842	-0.329445	0.0782983	0.375348
584	OsmiR396c-3p	690.777	870.896	510.658	0.586359	-0.770143	0.00711625	0.0764997
583	OsmiR396c-5p	385914	531943	239885	0.450959	-1.14893	2.96651e-10	1.9134e-08
585	OsmiR396d	1077.37	799.483	1355.26	1.69517	0.761433	7.53418e-05	0.00185407
587	OsmiR396e-3p	40.4464	42.0722	38.8207	0.922716	-0.116041	0.778064	1
586	OsmiR396e-5p	2.00962e+06	1.63412e+06	2.38512e+06	1.45957	0.545546	0.164785	0.559402
589	OsmiR396f-3p	168.573	172.426	164.72	0.955309	-0.0659611	0.848523	1
588	OsmiR396f-5p	2.00926e+06	1.63374e+06	2.38478e+06	1.4597	0.545673	0.164709	0.559402
590	OsmiR396g	1077.59	799.92	1355.26	1.69425	0.760644	7.66541e-05	0.00185407
591	OsmiR396h	1077.59	799.92	1355.26	1.69425	0.760644	7.66541e-05	0.00185407
593	OsmiR3979-3p	1.21649	1.44058	0.992412	0.6889	-0.537634	1	1
592	OsmiR3979-5p	3.30165	3.62606	2.97724	0.821066	-0.28443	1	1
594	OsmiR397a	5029.12	8930.15	1128.09	0.126324	-2.9848	2.77181e-50	5.36345e-48
595	OsmiR397b	78274.5	136221	20328.4	0.149232	-2.74437	7.25647e-45	1.1233e-42
597	OsmiR3980a-3p	176.335	237.11	115.56	0.487369	-1.03691	3.68364e-05	0.00109659
596	OsmiR3980a-5p	172.85	210.897	134.803	0.639192	-0.645678	0.0102625	0.0902633
599	OsmiR3980b-3p	176.335	237.11	115.56	0.487369	-1.03691	3.68364e-05	0.00109659
598	OsmiR3980b-5p	172.85	210.897	134.803	0.639192	-0.645678	0.0102625	0.0902633
600	OsmiR3981-3p	11.9022	10.9213	12.8831	1.17963	0.238333	0.804168	1
602	OsmiR3982-3p	75.7321	78.3698	73.0944	0.932686	-0.100537	0.753933	1
601	OsmiR3982-5p	6.22639	8.7358	3.71697	0.425487	-1.23281	0.240644	0.677304
603	OsmiR398a	5.98079	8.82199	3.13959	0.355882	-1.49053	0.175387	0.581438
604	OsmiR398b	4004.55	6551.84	1457.25	0.222419	-2.16865	1.08305e-28	1.39713e-26
605	OsmiR399a	15.0007	11.66	18.3413	1.57301	0.653525	0.297728	0.743743
606	OsmiR399b	15.0007	11.66	18.3413	1.57301	0.653525	0.297728	0.743743
607	OsmiR399c	15.0007	11.66	18.3413	1.57301	0.653525	0.297728	0.743743
608	OsmiR399d	361.657	300.779	422.536	1.40481	0.490371	0.0436011	0.244545
609	OsmiR399e	1.51319	0.960384	2.066	2.15122	1.10516	0.704949	1
610	OsmiR399f	1.51319	0.960384	2.066	2.15122	1.10516	0.704949	1
611	OsmiR399g	1.51319	0.960384	2.066	2.15122	1.10516	0.704949	1
612	OsmiR399j	226.87	178.576	275.165	1.54088	0.623757	0.0117337	0.0946034
613	OsmiR399k	3.48806	3.75535	3.22077	0.857648	-0.221542	1	1
615	OsmiR408-3p	13998.7	20725.1	7272.37	0.350897	-1.51088	1.06917e-07	4.59741e-06
614	OsmiR408-5p	564.925	825.518	304.332	0.368656	-1.43965	9.10889e-12	6.40935e-10
616	OsmiR435	82.3992	78.2343	86.564	1.10647	0.145965	0.628577	0.973812
617	OsmiR437	19.7222	15.3292	24.1152	1.57315	0.653658	0.228354	0.659501
618	OsmiR439a	3.87103	4.10626	3.6358	0.885429	-0.175552	1	1
619	OsmiR439b	3.87103	4.10626	3.6358	0.885429	-0.175552	1	1
620	OsmiR439c	3.87103	4.10626	3.6358	0.885429	-0.175552	1	1
621	OsmiR439d	4.18927	3.66916	4.70939	1.28351	0.36009	0.836195	1
622	OsmiR439e	3.87103	4.10626	3.6358	0.885429	-0.175552	1	1
623	OsmiR439f	3.87103	4.10626	3.6358	0.885429	-0.175552	1	1
624	OsmiR439g	3.87103	4.10626	3.6358	0.885429	-0.175552	1	1
625	OsmiR439h	3.87103	4.10626	3.6358	0.885429	-0.175552	1	1
626	OsmiR439i	0.528787	0.480192	0.577383	1.2024	0.265916	1	1
627	OsmiR440	2.51967	2.31477	2.72456	1.17703	0.235154	1	1
628	OsmiR443	6.48246	6.68575	6.27918	0.939189	-0.0905123	1	1
631	OsmiR444a-3p.1	2.50063	2.35787	2.64338	1.12109	0.164904	1	1
630	OsmiR444a-3p.2	26.0951	27.9127	24.2775	0.869766	-0.2013	0.681479	1
629	OsmiR444a-5p	119.161	132.533	105.789	0.79821	-0.32516	0.220258	0.648401
633	OsmiR444b.1	567.387	658.669	476.105	0.722829	-0.468274	0.0203986	0.143532
632	OsmiR444b.2	305.246	278.924	331.567	1.18874	0.249432	0.2934	0.743743
635	OsmiR444c.1	567.387	658.669	476.105	0.722829	-0.468274	0.0203986	0.143532
634	OsmiR444c.2	305.246	278.924	331.567	1.18874	0.249432	0.2934	0.743743
638	OsmiR444d.1	2.50063	2.35787	2.64338	1.12109	0.164904	1	1
637	OsmiR444d.2	26.025	28.3498	23.7001	0.83599	-0.258443	0.596122	0.960286
636	OsmiR444d.3	16.4629	15.243	17.6828	1.16006	0.214197	0.71126	1
639	OsmiR444e	25.6069	27.4325	23.7813	0.866903	-0.206058	0.671264	1
640	OsmiR444f	46.4673	54.1139	38.8207	0.717388	-0.479174	0.251588	0.695341
641	OsmiR5072	132.024	143.534	120.513	0.839611	-0.252207	0.367471	0.841487
642	OsmiR5073	0.984405	0.480192	1.48862	3.10005	1.63229	0.707897	1
643	OsmiR5077	3964.14	4995.41	2932.87	0.587114	-0.768287	5.03029e-05	0.00144202
644	OsmiR5078	0.755343	0.437097	1.07359	2.45618	1.29641	0.933253	1
645	OsmiR5083	10.9192	7.29522	14.5432	1.99352	0.99532	0.182766	0.591886
646	OsmiR5143a	29.5911	29.618	29.5643	0.998187	-0.00261828	1	1
647	OsmiR5143b	29.5911	29.618	29.5643	0.998187	-0.00261828	1	1
649	OsmiR5144-3p	56.4567	48.8318	64.0815	1.31229	0.392086	0.271187	0.719195
648	OsmiR5144-5p	1379.02	1440.13	1317.91	0.915131	-0.12795	0.50364	0.919316
650	OsmiR5145	645.25	663.453	627.048	0.945128	-0.081418	0.644329	0.991473
651	OsmiR5146	42.7632	38.7847	46.7417	1.20516	0.269222	0.499728	0.916562
652	OsmiR5147	13.1828	10.0902	16.2753	1.61299	0.689734	0.290606	0.743743
653	OsmiR5148a	51.1988	52.5071	49.8904	0.950165	-0.0737499	0.877461	1
654	OsmiR5148b	194.319	222.384	166.253	0.747594	-0.419674	0.0807335	0.379458
655	OsmiR5148c	196.013	224.699	167.327	0.74467	-0.425326	0.0762718	0.373635
656	OsmiR5149	5.25287	4.89426	5.61147	1.14654	0.197289	1	1
658	OsmiR5150-3p	31.5115	34.857	28.166	0.808044	-0.307495	0.51967	0.919319
657	OsmiR5150-5p	7.6853	5.37445	9.99615	1.85994	0.895255	0.329995	0.798176
659	OsmiR5151	8.70598	11.8817	5.5303	0.465448	-1.10331	0.175784	0.581438
661	OsmiR5152-3p	2.16884	2.27168	2.066	0.909461	-0.136916	1	1
660	OsmiR5152-5p	2.19839	1.83458	2.56221	1.39662	0.481938	0.880405	1
662	OsmiR5153	17.2483	17.644	16.8527	0.955154	-0.0661945	1	1
663	OsmiR5154	3.17229	2.70877	3.6358	1.34223	0.424631	0.856116	1
664	OsmiR5160	39.3337	41.4073	37.2601	0.899842	-0.152256	0.795157	1
665	OsmiR5161	2.39539	2.22858	2.56221	1.1497	0.201261	1	1
666	OsmiR5162	2.47908	2.31477	2.64338	1.14196	0.191516	1	1
668	OsmiR528-3p	105.909	139.951	71.8676	0.513518	-0.961512	0.000917779	0.0147992
667	OsmiR528-5p	124.363	157.786	90.9395	0.576347	-0.794991	0.00334673	0.042465
669	OsmiR529a	295.306	307.717	282.896	0.919338	-0.121332	0.630336	0.973812
670	OsmiR529b	251.596	252.92	250.272	0.989532	-0.0151816	0.898835	1
671	OsmiR5337b	1.78336	1.83458	1.73215	0.944166	-0.082887	1	1
672	OsmiR5339	30.1325	29.618	30.647	1.03474	0.0492732	0.935221	1
674	OsmiR535-3p	942.355	890.657	994.053	1.11609	0.158452	0.44274	0.87867
673	OsmiR535-5p	12711.7	11954.7	13468.7	1.12665	0.172034	0.345418	0.825113
675	OsmiR5493	54.6353	60.535	48.7357	0.805083	-0.31279	0.440367	0.876205
676	OsmiR5501	4.10862	4.50026	3.71697	0.825946	-0.27588	0.916803	1
677	OsmiR5502	6.08599	7.38141	4.79056	0.649003	-0.623702	0.595892	0.960286
678	OsmiR5504	12.6271	13.9317	11.3224	0.812708	-0.299191	0.838668	1
679	OsmiR5505	12.1637	7.64613	16.6812	2.18165	1.12542	0.120394	0.443736
680	OsmiR5508	57.3917	53.2459	61.5376	1.15572	0.208797	0.534416	0.919319
681	OsmiR5510	15.796	21.19	10.402	0.490894	-1.02652	0.152494	0.536503
682	OsmiR5512a	1.71573	2.35787	1.07359	0.455322	-1.13504	0.725669	1
683	OsmiR5512b	1.71573	2.35787	1.07359	0.455322	-1.13504	0.725669	1
684	OsmiR5513	51.7749	36.7347	66.8152	1.81886	0.863033	0.0163806	0.11961
685	OsmiR5523	3.04001	3.10278	2.97724	0.95954	-0.0595857	1	1
686	OsmiR5525	18.9596	19.7494	18.1698	0.920018	-0.120265	0.861669	1
687	OsmiR5526	31.9034	33.2502	30.5567	0.918993	-0.121875	0.829091	1
688	OsmiR5532	4.60733	4.58645	4.62821	1.00911	0.0130767	1	1
689	OsmiR5534a	3.07801	2.35787	3.79815	1.61084	0.687815	0.719191	1
690	OsmiR5534b	6.61212	3.97697	9.24727	2.3252	1.21736	0.248862	0.69039
691	OsmiR5536	82.2024	87.2779	77.1269	0.883693	-0.178383	0.532172	0.919319
692	OsmiR5538	40.1851	49.1458	31.2244	0.635342	-0.654394	0.105466	0.422132
693	OsmiR5539a	6.96505	5.50374	8.42636	1.53102	0.614498	0.528828	0.919319
694	OsmiR5539b	6.96505	5.50374	8.42636	1.53102	0.614498	0.528828	0.919319
695	OsmiR5540	15.4525	16.9483	13.9567	0.823484	-0.280188	0.680302	1
696	OsmiR5542	103.224	105.845	100.602	0.95046	-0.073302	0.812346	1
697	OsmiR5788	323.909	329.59	318.227	0.965524	-0.0506166	0.99667	1
698	OsmiR5794	9798.24	10896.7	8699.81	0.798392	-0.324832	0.0810312	0.379458
699	OsmiR5795	0.933304	0.874195	0.992412	1.13523	0.182985	1	1
700	OsmiR5801	46.9592	44.5963	49.3222	1.10597	0.145314	0.661907	1
701	OsmiR5802	16.5883	19.22	13.9567	0.726153	-0.461654	0.452013	0.882047
702	OsmiR5803	1.93675	1.31129	2.56221	1.95396	0.966398	0.715091	1
703	OsmiR5804	26.7916	22.1873	31.3959	1.41504	0.50084	0.318692	0.783607
704	OsmiR5808	20.8291	19.5278	22.1303	1.13327	0.180496	0.814939	1
705	OsmiR5809	16.0135	19.9649	12.0622	0.604168	-0.726978	0.248798	0.69039
706	OsmiR5810	24.6485	23.197	26.1	1.12515	0.170113	0.772745	1
707	OsmiR5811	2.29311	2.35787	2.22835	0.945072	-0.0815031	1	1
708	OsmiR5813	12.0938	15.6801	8.50753	0.542568	-0.882123	0.226278	0.658418
709	OsmiR5815	13.3342	11.8817	14.7867	1.2445	0.315564	0.655563	1
710	OsmiR5816	30.6573	31.588	29.7266	0.941074	-0.0876204	0.840865	1
711	OsmiR5824	5.75158	4.98045	6.52271	1.30966	0.389195	0.811153	1
712	OsmiR5825	20.7018	20.0942	21.3094	1.06048	0.0847138	0.920851	1
713	OsmiR5827	1043.64	1205.87	881.401	0.730923	-0.452208	0.0209591	0.145598
714	OsmiR5831	5.42979	3.66916	7.19042	1.95969	0.970626	0.381857	0.849304
715	OsmiR6246	4.28096	3.27516	5.28677	1.6142	0.690823	0.602583	0.961649
716	OsmiR6247	3.69307	3.66916	3.71697	1.01303	0.018679	1	1
717	OsmiR6248	77.3196	83.7011	70.938	0.847516	-0.238688	0.417951	0.865646
718	OsmiR6250	3.46651	3.71225	3.22077	0.867604	-0.204891	1	1
719	OsmiR6251	123.891	141.398	106.385	0.752378	-0.41047	0.134057	0.489433
720	OsmiR6252	1.99889	1.35439	2.64338	1.95172	0.964746	0.714221	1
721	OsmiR6253	2.65194	1.92077	3.38312	1.76134	0.81667	0.779434	1
722	OsmiR6254	14.1707	12.3188	16.0227	1.30067	0.379255	0.591948	0.960286
723	OsmiR7692-3p	28.9673	33.1517	24.7829	0.747559	-0.41974	0.405925	0.86072
725	OsmiR7693-3p	12.8672	14.4119	11.3224	0.785629	-0.34808	0.797941	1
724	OsmiR7693-5p	9.54161	14.455	4.62821	0.32018	-1.64304	0.141468	0.50785
727	OsmiR7694-3p	2.35233	3.71225	0.992412	0.267334	-1.90328	0.376092	0.846207
726	OsmiR7694-5p	2.32828	3.58297	1.07359	0.299637	-1.73871	0.377995	0.846986
729	OsmiR7695-3p	99.7479	100.292	99.2035	0.989143	-0.015749	1	1
728	OsmiR7695-5p	44.2438	44.8672	43.6204	0.972213	-0.0406563	0.973415	1
730	OsmiR810a	38.7253	43.4204	34.0301	0.783736	-0.351561	0.402879	0.86072
731	OsmiR810b.1	1208.55	980.373	1436.74	1.4655	0.551391	0.00453046	0.0531299
732	OsmiR810b.2	230.617	159.664	301.571	1.88879	0.917461	8.1362e-05	0.00190831
733	OsmiR812a	97.0379	94.6471	99.4287	1.05052	0.0711052	0.827066	1
734	OsmiR812b	67.3252	67.9164	66.734	0.982591	-0.0253372	0.99531	1
735	OsmiR812c	97.0379	94.6471	99.4287	1.05052	0.0711052	0.827066	1
736	OsmiR812d	64.204	63.2437	65.1642	1.03037	0.0431573	0.895179	1
737	OsmiR812e	97.0379	94.6471	99.4287	1.05052	0.0711052	0.827066	1
738	OsmiR812f	37.2504	39.6589	34.8419	0.878539	-0.186822	0.667848	1
739	OsmiR812g	15.951	13.2361	18.666	1.41024	0.495943	0.433883	0.872274
740	OsmiR812h	135.07	142.229	127.91	0.899325	-0.153085	0.524614	0.919319
741	OsmiR812i	135.07	142.229	127.91	0.899325	-0.153085	0.524614	0.919319
742	OsmiR812j	54.7468	55.733	53.7606	0.964609	-0.0519831	0.905763	1
743	OsmiR812k	89.1843	113.042	65.3266	0.577896	-0.791118	0.00823997	0.0817659
744	OsmiR812l	83.3629	104.873	61.8531	0.589793	-0.76172	0.0121972	0.0968575
745	OsmiR812m	89.1843	113.042	65.3266	0.577896	-0.791118	0.00823997	0.0817659
747	OsmiR812n-3p	1.67263	2.27168	1.07359	0.472598	-1.08132	0.729089	1
746	OsmiR812n-5p	2.30665	2.88115	1.73215	0.6012	-0.734084	0.855052	1
749	OsmiR812o-3p	71.3953	60.1964	82.5943	1.37208	0.456366	0.15726	0.547329
748	OsmiR812o-5p	139.454	141.361	137.546	0.973014	-0.0394678	0.940825	1
750	OsmiR812p	16.9876	16.5543	17.421	1.05235	0.0736168	0.988311	1
751	OsmiR812q	11.7568	12.5342	10.9794	0.875954	-0.191073	0.827902	1
752	OsmiR812r	18.3249	16.9914	19.6585	1.15696	0.210345	0.732761	1
753	OsmiR812s	31.9673	27.4325	36.502	1.33061	0.41209	0.370359	0.843089
754	OsmiR812t	5.41429	5.46064	5.36794	0.983024	-0.0247011	1	1
755	OsmiR812u	1.67263	2.27168	1.07359	0.472598	-1.08132	0.729089	1
756	OsmiR812v	50.1893	52.7165	47.6621	0.904122	-0.145411	0.774385	1
757	OsmiR814a	228.128	235.312	220.943	0.938935	-0.0909022	0.718389	1
758	OsmiR814b	228.128	235.312	220.943	0.938935	-0.0909022	0.718389	1
759	OsmiR814c	228.128	235.312	220.943	0.938935	-0.0909022	0.718389	1
760	OsmiR815a	3.76624	4.14935	3.38312	0.815337	-0.294531	0.886624	1
761	OsmiR815b	23.2509	20.6544	25.8473	1.25142	0.323564	0.665038	1
762	OsmiR815c	10.0221	10.2195	9.82465	0.961366	-0.056842	1	1
763	OsmiR817	5.51399	4.58645	6.44153	1.40447	0.490027	0.709959	1
764	OsmiR818a	40.6129	34.069	47.1567	1.38415	0.469004	0.239642	0.676945
765	OsmiR818b	63.6886	57.9185	69.4586	1.19925	0.262128	0.433281	0.872274
766	OsmiR818c	66.0984	60.104	72.0928	1.19947	0.262394	0.450504	0.882047
767	OsmiR818d	130.506	113.171	147.84	1.30633	0.385525	0.140103	0.506729
768	OsmiR818e	63.6886	57.9185	69.4586	1.19925	0.262128	0.433281	0.872274
769	OsmiR820a	1.7127	1.44058	1.98482	1.3778	0.462366	0.91987	1
770	OsmiR820b	1.7127	1.44058	1.98482	1.3778	0.462366	0.91987	1
771	OsmiR820c	1.7127	1.44058	1.98482	1.3778	0.462366	0.91987	1
772	OsmiR821a	2.21743	1.79148	2.64338	1.47553	0.56123	0.880645	1
773	OsmiR821c	2.21743	1.79148	2.64338	1.47553	0.56123	0.880645	1
774	OsmiR827	196.048	240.792	151.304	0.628361	-0.670335	0.0303442	0.194103
