# Supplementary material for: A putative AGO protein, OsAGO17, positively regulates grain size and grain weight through OsmiR397b in rice
Source: Plant Biotechnol J. 2019 Oct 7;18(4):916–28. doi: 10.1111/pbi.13256 (PMC7061870; doi:10.1111/pbi.13256)
Supplement: Supplementary file 4 — Table S6 OsmiRNA expression analysis in ZH11 and OE1. [file PBI-18-916-s001.xlsx]

## Sheet: all_WT_VS_OE
	id	baseMean	baseMean-ZH11	baseMean-OE1	foldChange	log2FoldChange	pval	padj
1	new-miR-9001	3262.34	2786.19	3738.49	1.34179	0.424163	0.194819	0.742806
2	new-miR-9002	375.278	246.662	503.893	2.04285	1.03058	0.068926	0.416669
3	new-miR-9003	557.158	637.73	476.585	0.747314	-0.420213	0.194677	0.742806
4	new-miR-9004	340.348	287.218	393.478	1.36996	0.454134	0.182916	0.736066
5	new-miR-9005	248.236	288.118	208.354	0.723156	-0.467621	0.189811	0.736066
6	new-miR-9006	370.909	358.622	383.197	1.06853	0.0956228	0.776503	1
7	new-miR-9007	173.132	191.555	154.71	0.807655	-0.308189	0.377437	0.948494
8	new-miR-9008	95.1724	61.395	128.95	2.10033	1.07062	0.00595915	0.0938467
9	new-miR-9009	34.6317	27.0464	42.217	1.56091	0.642388	0.562161	1
10	new-miR-9010	62.0625	82.4586	41.6663	0.505299	-0.98479	0.0186874	0.209624
11	new-miR-9011	106.4	111.035	101.764	0.916502	-0.12579	0.743448	1
12	new-miR-9012	126.173	140.253	112.094	0.799226	-0.323324	0.359501	0.928276
13	new-miR-9013	140.037	135.344	144.731	1.06936	0.0967471	0.791041	1
14	new-miR-9014	124.162	121.926	126.399	1.03669	0.051983	0.906353	1
15	new-miR-9015	33.0824	40.93	25.2348	0.616535	-0.697746	0.165157	0.694736
16	new-miR-9016	30.243	26.6479	33.8381	1.26982	0.344628	0.529455	1
17	new-miR-9017	115.427	89.0737	141.78	1.59172	0.670587	0.0854538	0.489935
18	new-miR-9018	48.2497	45.905	50.5944	1.10215	0.140326	0.753846	1
19	new-miR-9019	106.238	100.409	112.068	1.11612	0.158488	0.66955	1
20	new-miR-9020	35.5098	36.6315	34.3881	0.938756	-0.091178	0.88459	1
21	new-miR-9021	44.2649	50.315	38.2148	0.759511	-0.396857	0.384834	0.955536
22	new-miR-9022	24.4895	19.4679	29.5112	1.51589	0.600165	0.261506	0.853291
23	new-miR-9023	35.0427	37.4728	32.6126	0.870299	-0.200417	0.724684	1
24	new-miR-9024	57.6042	44.4315	70.7768	1.59294	0.671696	0.106687	0.557944
25	new-miR-9025	58.835	54.47	63.1999	1.16027	0.21446	0.6727	1
26	new-miR-9026	43.8595	33.5729	54.1462	1.6128	0.689563	0.144327	0.661001
27	new-miR-9027	61.6818	60.5644	62.7993	1.0369	0.0522796	0.937626	1
28	new-miR-9028	111.026	114.136	107.916	0.945502	-0.0808472	0.873163	1
29	new-miR-9029	28.0452	24.6536	31.4368	1.27514	0.350654	0.551989	1
30	new-miR-9030	30.729	37.3736	24.0843	0.644419	-0.633929	0.212193	0.778375
31	new-miR-9031	65.1707	62.9908	67.3507	1.06922	0.0965523	0.807804	1
32	new-miR-9032	21.3894	19.645	23.1337	1.17759	0.235836	0.661497	1
33	new-miR-9033	36.1191	35.2235	37.0146	1.05085	0.0715531	0.935378	1
34	new-miR-9034	23.4262	27.645	19.2074	0.694786	-0.525359	0.362926	0.928276
35	new-miR-9035	23.7132	20.1657	27.2607	1.35184	0.434922	0.464157	1
36	new-miR-9036	18.4676	15.1021	21.8331	1.4457	0.531766	0.473994	1
37	new-miR-9037	31.6834	28.5536	34.8132	1.21922	0.285962	0.556993	1
38	new-miR-9038	66.9359	56.5422	77.3297	1.36765	0.451694	0.276402	0.867998
39	new-miR-9039	10.0783	10.9029	9.25364	0.848735	-0.236613	0.799601	1
40	new-miR-9040	134.577	134.601	134.553	0.999638	-0.000522052	0.973846	1
41	new-miR-9041	204.726	190.17	219.283	1.15309	0.205509	0.534521	1
42	new-miR-9042	225.696	243.587	207.805	0.853103	-0.229208	0.501327	1
43	new-miR-9043	112.332	85.0851	139.578	1.64045	0.714095	0.0582056	0.388372
44	new-miR-9044	368.947	391.284	346.61	0.885826	-0.174905	0.588184	1
45	new-miR-9045	28.2801	21.9722	34.588	1.57417	0.654592	0.277177	0.867998
46	new-miR-9046	11.022	13.2407	8.80325	0.664863	-0.588871	0.513468	1
47	new-miR-9047	83.1448	94.4365	71.853	0.76086	-0.394296	0.303459	0.898629
48	new-miR-9048	109.341	102.137	116.545	1.14106	0.190376	0.628384	1
49	new-miR-9049	57.9481	58.9243	56.9718	0.966864	-0.0486146	0.946029	1
50	new-miR-9050	83.8936	85.6058	82.1813	0.959997	-0.0588988	0.910186	1
51	new-miR-9051	18.0393	23.5237	12.555	0.533716	-0.905856	0.305081	0.898629
52	new-miR-9052	92.8723	100.286	85.4581	0.85214	-0.230837	0.55342	1
53	new-miR-9053	33.9138	24.7865	43.0412	1.73648	0.796166	0.135031	0.64067
54	new-miR-9054	29.5136	34.3929	24.6343	0.71626	-0.481445	0.391988	0.960785
55	new-miR-9055	41.7382	39.5344	43.942	1.11149	0.152492	0.788096	1
56	new-miR-9056	53.3781	57.1621	49.594	0.867604	-0.204892	0.683852	1
57	new-miR-9057	32.8603	45.1629	20.5578	0.455192	-1.13545	0.0268233	0.256312
58	new-miR-9058	66.9003	63.8993	69.9013	1.09393	0.129519	0.718255	1
59	new-miR-9059	39.3598	47.1572	31.5624	0.669303	-0.579269	0.206555	0.765409
60	new-miR-9060	46.024	52.9079	39.1401	0.739778	-0.434835	0.337942	0.921528
61	new-miR-9061	79.0511	91.7764	66.3258	0.722689	-0.468553	0.245123	0.828493
62	new-miR-9062	113.284	141.76	84.8078	0.598249	-0.741183	0.0481412	0.358282
63	new-miR-9063	56.9387	40.9743	72.9032	1.77924	0.831263	0.0527685	0.367954
64	new-miR-9064	35.9818	34.3486	37.6151	1.0951	0.13106	0.938454	1
65	new-miR-9065	36.316	44.2207	28.4112	0.642487	-0.638261	0.176452	0.726458
66	new-miR-9066	38.1817	33.8722	42.4912	1.25446	0.327064	0.495605	1
67	new-miR-9067	61.5386	65.805	57.2721	0.87033	-0.200366	0.651461	1
68	new-miR-9068	10.592	3.20214	17.9818	5.61557	2.48943	0.00229556	0.0634557
69	new-miR-9069	127.292	181.481	73.1038	0.402819	-1.3118	0.00278835	0.0709969
70	new-miR-9070	59.0467	64.4979	53.5954	0.830964	-0.267143	0.551917	1
71	new-miR-9071	12.9792	13.6286	12.3298	0.904699	-0.14449	0.894136	1
72	new-miR-9072	397.816	390.645	404.987	1.03671	0.0520168	0.974671	1
73	new-miR-9073	23.0662	21.6729	24.4596	1.12858	0.17451	0.831082	1
74	new-miR-9074	19.4447	23.8336	15.0558	0.631706	-0.662675	0.264224	0.853291
75	new-miR-9075	26.1834	22.105	30.2618	1.369	0.453123	0.433966	0.981892
76	new-miR-9076	57.0985	57.55	56.6471	0.984311	-0.0228141	0.977024	1
77	new-miR-9077	17.0761	20.8971	13.2551	0.6343	-0.656764	0.321718	0.921528
78	new-miR-9078	284.132	313.291	254.973	0.813856	-0.297155	0.393315	0.960785
79	new-miR-9079	15.6289	15.4014	15.8563	1.02953	0.0419885	1	1
80	new-miR-9080	23.9347	32.9636	14.9057	0.452187	-1.14501	0.0419551	0.34546
81	new-miR-9081	15.2572	13.1079	17.4066	1.32795	0.4092	0.538745	1
82	new-miR-9082	20.4867	17.7393	23.2341	1.30975	0.389293	0.538325	1
83	new-miR-9083	16.5251	21.2957	11.7545	0.551968	-0.857343	0.348411	0.928276
84	new-miR-9084	52.0051	57.4171	46.593	0.811482	-0.301369	0.513196	1
85	new-miR-9085	28.1962	30.2822	26.1103	0.862232	-0.213852	0.668436	1
86	new-miR-9086	58.3675	63.3893	53.3457	0.841558	-0.248865	0.569323	1
87	new-miR-9087	53.9333	56.7972	51.0693	0.899151	-0.153364	0.773423	1
88	new-miR-9088	99.265	106.269	92.2607	0.868178	-0.203936	0.614464	1
89	new-miR-9089	45.9465	53.7279	38.165	0.710339	-0.49342	0.250664	0.839886
90	new-miR-9090	32.222	32.5315	31.9125	0.980972	-0.0277158	0.957693	1
91	new-miR-9091	27.2064	26.1272	28.2856	1.08261	0.114517	0.823744	1
92	new-miR-9092	132.887	235.813	29.9615	0.127057	-2.97646	0.102005	0.546099
93	new-miR-9093	519.409	467.672	571.145	1.22125	0.288361	0.387636	0.958563
94	new-miR-9094	137.561	104.608	170.515	1.63004	0.704905	0.0508167	0.36759
95	new-miR-9095	98.1032	116.375	79.8313	0.685983	-0.543755	0.144227	0.661001
96	new-miR-9096	34.9334	37.3294	32.5375	0.871633	-0.198207	0.699562	1
97	new-miR-9097	29.4888	30.0165	28.9612	0.964842	-0.0516347	0.925798	1
98	new-miR-9098	114.142	113.715	114.569	1.00751	0.0108006	0.985522	1
99	new-miR-9099	39.9545	45.2957	34.6133	0.764161	-0.388051	0.428646	0.981892
100	new-miR-9100	9.4724	8.2657	10.6791	1.29198	0.369581	0.673853	1
101	new-miR-9101	92.4234	82.7579	102.089	1.23358	0.302855	0.419883	0.981842
102	new-miR-9102	31.2962	36.1321	26.4603	0.732321	-0.449451	0.385177	0.955536
103	new-miR-9103	48.4926	49.9165	47.0686	0.942947	-0.0847511	0.823117	1
104	new-miR-9104	220.282	184.164	256.4	1.39224	0.477405	0.185298	0.736066
105	new-miR-9105	143.172	110.902	175.442	1.58195	0.6617	0.0883912	0.499378
106	new-miR-9106	213.683	214.634	212.733	0.991143	-0.0128349	0.959344	1
107	new-miR-9107	60.6307	64.4643	56.7972	0.881064	-0.182681	0.656463	1
108	new-miR-9108	29.2553	32.5757	25.9349	0.79614	-0.328905	0.561933	1
109	new-miR-9109	96.4754	104.342	88.6085	0.849211	-0.235806	0.581594	1
110	new-miR-9110	26.6993	30.415	22.9836	0.755666	-0.404179	0.510341	1
111	new-miR-9111	18.8405	18.5487	19.1323	1.03147	0.0446964	1	1
112	new-miR-9112	25.625	25.44	25.81	1.01454	0.0208316	1	1
113	new-miR-9113	47.8874	50.1822	45.5926	0.908542	-0.138375	0.76601	1
114	new-miR-9114	40.6861	34.3043	47.0679	1.37207	0.456352	0.321574	0.921528
115	new-miR-9115	26.084	27.7336	24.4343	0.881038	-0.182724	0.787269	1
116	new-miR-9116	187.189	176.151	198.228	1.12533	0.170342	0.656349	1
117	new-miR-9117	27.1404	33.5729	20.7079	0.616805	-0.697114	0.202845	0.762147
118	new-miR-9118	118.11	118.226	117.995	0.998046	-0.00282181	0.994087	1
119	new-miR-9119	130.719	131.688	129.749	0.985279	-0.021396	0.995928	1
120	new-miR-9120	431.048	438.332	423.764	0.966766	-0.0487619	0.871579	1
121	new-miR-9121	104.546	120.608	88.4837	0.733647	-0.446842	0.257092	0.850381
122	new-miR-9122	404.551	342.445	466.658	1.36273	0.446495	0.261649	0.853291
123	new-miR-9123	77.4272	76.8744	77.98	1.01438	0.0206015	0.977211	1
124	new-miR-9124	352.057	252.363	451.75	1.79008	0.840024	0.015427	0.186571
125	new-miR-9125	737.152	554.572	919.732	1.65845	0.729838	0.0281541	0.265747
126	new-miR-9126	73.2907	70.1265	76.455	1.09024	0.12465	0.817864	1
127	new-miR-9127	31.2344	34.0829	28.386	0.832849	-0.263872	0.600953	1
128	new-miR-9128	85.2017	92.0987	78.3048	0.850227	-0.23408	0.584122	1
129	new-miR-9129	128.472	130.17	126.774	0.973907	-0.0381442	0.936822	1
130	new-miR-9130	24.6896	23.8443	25.535	1.07091	0.0988357	0.905394	1
131	new-miR-9131	28.363	24.9636	31.7623	1.27235	0.347492	0.531706	1
132	new-miR-9132	24.8692	29.8058	19.9327	0.668755	-0.58045	0.284912	0.874466
133	new-miR-9133	14.9373	25.5728	4.30167	0.168212	-2.57164	0.000464448	0.0163401
134	new-miR-9134	16.3411	17.3514	15.3308	0.883549	-0.178619	0.861436	1
135	new-miR-9135	345.504	373.635	317.373	0.849419	-0.235452	0.471926	1
136	new-miR-9136	68.4512	69.2516	67.6509	0.976887	-0.0337367	0.947298	1
137	new-miR-9137	54.8744	53.8271	55.9217	1.03891	0.0550746	0.918526	1
138	new-miR-9138	82.6906	90.6021	74.779	0.825356	-0.276912	0.491211	1
139	new-miR-9139	34.2324	39.5786	28.8861	0.729841	-0.454345	0.355204	0.928276
140	new-miR-9140	19.8394	27.9992	11.6795	0.417135	-1.26141	0.0414256	0.34546
141	new-miR-9141	295.106	267.742	322.471	1.20441	0.268328	0.531768	1
142	new-miR-9142	82.6601	80.7637	84.5566	1.04696	0.0662105	0.870311	1
143	new-miR-9144	35.702	41.6172	29.7869	0.715736	-0.482501	0.335908	0.921528
144	new-miR-9145	17.8656	25.0521	10.6791	0.426275	-1.23014	0.0524193	0.367954
145	new-miR-9146	249.34	228.551	270.129	1.18192	0.241132	0.48599	1
146	new-miR-9147	18.4478	20.7643	16.1313	0.776874	-0.364247	0.562052	1
147	new-miR-9148	27.5776	30.3707	24.7844	0.816061	-0.29325	0.630446	1
148	new-miR-9149	15.6913	15.4014	15.9811	1.03764	0.0533039	0.981156	1
149	new-miR-9150	106.162	107.433	104.891	0.976337	-0.0345485	0.936953	1
150	new-miR-9151	27.8233	31.4121	24.2344	0.771498	-0.374265	0.489548	1
151	new-miR-9152	14.577	17.1743	11.9797	0.697537	-0.519658	0.433916	0.981892
152	new-miR-9153	25.2568	18.4265	32.0871	1.74136	0.800214	0.134126	0.64067
153	new-miR-9154	121.088	110.424	131.751	1.19313	0.254755	0.488118	1
154	new-miR-9155	31.2936	43.955	18.6321	0.423891	-1.23824	0.0167809	0.196795
155	new-miR-9156	24.3224	38.1157	10.529	0.276237	-1.85602	0.0014625	0.0433458
156	new-miR-9157	29.0327	27.6787	30.3867	1.09784	0.134664	0.847854	1
157	new-miR-9158	160.6	179.52	141.68	0.789216	-0.341508	0.343143	0.922197
158	new-miR-9159	51.0423	59.2679	42.8168	0.722427	-0.469075	0.271711	0.867998
159	new-miR-9160	58.024	33.9165	82.1315	2.42158	1.27595	0.00311896	0.0754398
160	new-miR-9161	84.6733	90.5915	78.7552	0.869344	-0.202001	0.634369	1
161	new-miR-9162	15.2454	13.5843	16.9064	1.24456	0.315631	0.642605	1
162	new-miR-9163	207.157	187.975	226.339	1.20409	0.26794	0.48317	1
163	new-miR-9164	52.3426	47.1129	57.5723	1.22201	0.289254	0.534073	1
164	new-miR-9165	154.487	115.699	193.275	1.6705	0.740283	0.0415101	0.34546
165	new-miR-9166	20.8095	18.26	23.3589	1.27924	0.355287	0.537026	1
166	new-miR-9167	16970	9752.02	24187.9	2.4803	1.31051	5.29314e-05	0.00221019
167	new-miR-9168	53.0762	45.6287	60.5236	1.32644	0.407557	0.398214	0.960785
168	new-miR-9169	45.8991	47.4565	44.3418	0.934368	-0.0979375	0.882598	1
169	new-miR-9170	585.412	493.744	677.081	1.37132	0.455565	0.227596	0.7971
170	new-miR-9171	87.7736	72.0322	103.515	1.43707	0.523126	0.188948	0.736066
171	new-miR-9172	164.11	199.919	128.3	0.641759	-0.639896	0.0695257	0.416669
172	new-miR-9173	277.092	271.975	282.209	1.03763	0.0532916	0.894415	1
173	new-miR-9174	91.8135	122.303	61.324	0.501411	-0.995934	0.00995422	0.128409
174	new-miR-9175	118.364	99.8986	136.829	1.36968	0.45384	0.445806	0.984245
175	new-miR-9176	33.6773	47.7222	19.6325	0.411392	-1.28142	0.0120147	0.14761
176	new-miR-9177	9.44542	9.56214	9.32871	0.975588	-0.0356568	1	1
177	new-miR-9178	35.5326	35.3015	35.7637	1.0131	0.01877	0.998758	1
178	new-miR-9179	33.1365	37.2621	29.011	0.778566	-0.361109	0.600139	1
179	new-miR-9180	34.5533	37.6942	31.4123	0.833345	-0.263015	0.640008	1
180	new-miR-9181	60.6463	60.0436	61.249	1.02007	0.0286743	1	1
181	new-miR-9182	182.903	144.895	220.911	1.52463	0.608456	0.0926239	0.513553
182	new-miR-9183	23.2677	17.1743	29.361	1.70959	0.773651	0.160617	0.6895
183	new-miR-9184	512.07	555.282	468.857	0.844358	-0.244073	0.444982	0.984245
184	new-miR-9185	23.51	22.9357	24.0843	1.05008	0.0704981	0.915892	1
185	new-miR-9186	71.6405	83.6329	59.6481	0.713214	-0.487594	0.234682	0.806802
186	new-miR-9187	341.383	291.963	390.803	1.33854	0.420655	0.243272	0.827964
187	new-miR-9188	101.724	111.788	91.6602	0.819947	-0.286398	0.469084	1
188	new-miR-9189	83.1084	105.118	61.0989	0.581241	-0.782793	0.0444215	0.349219
189	new-miR-9190	70.9716	76.1429	65.8004	0.864169	-0.210614	0.619758	1
190	new-miR-9191	105.928	87.8321	124.024	1.41205	0.497796	0.253821	0.846798
191	new-miR-9192	39.7833	49.805	29.7616	0.597563	-0.742836	0.115597	0.592532
192	new-miR-9193	221.679	181.881	261.476	1.43763	0.523688	0.141047	0.653716
193	new-miR-9194	21.7551	37.9829	5.52721	0.145519	-2.78073	1.19536e-05	0.000711698
194	new-miR-9195	34.838	36.8636	32.8125	0.890106	-0.167951	0.792636	1
195	new-miR-9196	21.316	22.1493	20.4827	0.924756	-0.112855	0.921364	1
196	new-miR-9197	13.4161	19.3793	7.45285	0.384578	-1.37865	0.0524504	0.367954
197	new-miR-9198	113.83	106.912	120.747	1.1294	0.175561	0.662164	1
198	new-miR-9199	52.4985	52.3766	52.6204	1.00465	0.00670001	0.997245	1
199	new-miR-9200	17.2943	21.6835	12.905	0.595153	-0.748669	0.310542	0.910452
200	new-miR-9201	48.045	61.2515	34.8385	0.568777	-0.814065	0.0675915	0.416669
201	new-miR-9202	17.553	19.9	15.206	0.764118	-0.388132	0.531394	1
202	new-miR-9203	23.2443	24.055	22.4336	0.932597	-0.100674	0.903812	1
203	new-miR-9204	17.9545	18.1272	17.7819	0.980954	-0.0277419	1	1
204	new-miR-9205	18.1895	18.9472	17.4319	0.920025	-0.120255	0.845786	1
205	new-miR-9206	6.72771	8.65357	4.80184	0.554897	-0.849707	0.412546	0.976485
206	new-miR-9207	18.7339	13.8836	23.5841	1.6987	0.764433	0.223029	0.7971
207	new-miR-9208	54.3868	45.0744	63.6993	1.41321	0.498971	0.248647	0.836753
208	new-miR-9209	44.5329	47.8001	41.2657	0.863298	-0.21207	0.677246	1
209	new-miR-9210	28.3302	29.85	26.8104	0.898169	-0.154942	0.788384	1
210	new-miR-9211	64.9008	84.1093	45.6922	0.543248	-0.880317	0.0437191	0.349219
211	new-miR-9212	70.1215	89.1729	51.0701	0.572708	-0.804127	0.0471228	0.354107
212	new-miR-9213	105.495	115.477	95.5122	0.827109	-0.273851	0.465644	1
213	new-miR-9214	276.867	295.785	257.948	0.87208	-0.197467	0.592811	1
214	new-miR-9215	159.905	180.23	139.579	0.774449	-0.368758	0.302441	0.898629
215	new-miR-9216	26.5188	6.96926	46.0683	6.61021	2.7247	0.0073774	0.10382
216	new-miR-9217	24.0724	24.0107	24.1341	1.00514	0.00739225	0.988218	1
217	new-miR-9218	50.3603	80.8629	19.8577	0.245572	-2.02578	1.45716e-05	0.000805602
218	new-miR-9219	47.5854	47.6779	47.493	0.996122	-0.00560522	0.993591	1
219	new-miR-9220	418.527	530.461	306.593	0.577976	-0.790919	0.0196537	0.214253
220	new-miR-9221	20.1425	23.5786	16.7065	0.708545	-0.497068	0.406062	0.976061
221	new-miR-9222	37.1873	47.7894	26.5852	0.556298	-0.84607	0.151482	0.669703
222	new-miR-9223	245.001	259.088	230.914	0.891258	-0.166085	0.618845	1
223	new-miR-9224	136.735	154.624	118.847	0.768618	-0.37966	0.279803	0.867998
224	new-miR-9225	25.4237	29.6393	21.2081	0.71554	-0.482896	0.409395	0.976485
225	new-miR-9226	73.3748	69.4942	77.2554	1.11168	0.152742	0.768554	1
226	new-miR-9227	66.5302	80.1651	52.8954	0.659831	-0.599833	0.152284	0.669703
227	new-miR-9228	60.6774	51.0022	70.3525	1.3794	0.464042	0.302216	0.898629
228	new-miR-9229	1.39848	1.29644	1.50053	1.15742	0.210916	1	1
229	new-miR-9230	126.807	131.743	121.871	0.92507	-0.112365	0.810159	1
230	new-miR-9231	36.3733	35.2572	37.4895	1.06331	0.0885682	0.891005	1
231	new-miR-9232	39.6057	53.0514	26.1601	0.493108	-1.02002	0.0353053	0.317783
232	new-miR-9233	45.5082	53.8271	37.1892	0.690901	-0.533449	0.263732	0.853291
233	new-miR-9234	546.601	478.762	614.439	1.28339	0.359961	0.293522	0.887445
234	new-miR-9235	131.008	136.817	125.199	0.915081	-0.128028	0.728776	1
235	new-miR-9236	54.4004	66.3594	42.4414	0.63957	-0.644827	0.133766	0.64067
236	new-miR-9237	0.930711	1.86142	0	0	#NAME?	0.357864	0.928276
237	new-miR-9238	36.6755	31.235	42.1159	1.34836	0.431201	0.352011	0.928276
238	new-miR-9239	31.1754	32.6643	29.6866	0.908838	-0.137905	0.7966	1
239	new-miR-9240	28.5989	29.4622	27.7356	0.941399	-0.0871217	0.910019	1
240	new-miR-9241	328.592	292.316	364.867	1.2482	0.319845	0.3631	0.928276
241	new-miR-9242	46.8935	47.8443	45.9427	0.960253	-0.0585136	0.916434	1
242	new-miR-9243	117.424	99.7215	135.126	1.35504	0.438334	0.228819	0.797775
243	new-miR-9244	63.584	79.8994	47.2686	0.591601	-0.757303	0.0628888	0.402501
244	new-miR-9245	8.75568	8.13287	9.3785	1.15316	0.205593	0.833195	1
245	new-miR-9246	66.9894	87.8109	46.1679	0.525765	-0.92751	0.0245053	0.238378
246	new-miR-9247	88.0741	84.9629	91.1853	1.07324	0.101967	0.823527	1
247	new-miR-9248	109.689	123.566	95.8117	0.77539	-0.367005	0.352917	0.928276
248	new-miR-9249	25.9379	31.3679	20.508	0.65379	-0.613101	0.256479	0.850381
249	new-miR-9250	69.7371	65.295	74.1793	1.13606	0.184044	0.74328	1
250	new-miR-9251	233.472	233.104	233.84	1.00316	0.0045479	1	1
251	new-miR-9252	48.2869	41.8279	54.7459	1.30884	0.388285	0.392049	0.960785
252	new-miR-9253	140.009	128.309	151.71	1.18238	0.241693	0.57571	1
253	new-miR-9254	32.4422	42.5258	22.3586	0.525765	-0.927509	0.0680492	0.416669
254	new-miR-9255	9.20997	9.04144	9.3785	1.03728	0.0528042	0.985004	1
255	new-miR-9256	83.978	81.6723	86.2838	1.05646	0.0792443	0.911985	1
256	new-miR-9257	60.1377	46.9464	73.329	1.56197	0.64337	0.302221	0.898629
257	new-miR-9258	15.5872	17.9943	13.18	0.732453	-0.449192	0.527821	1
258	new-miR-9259	22.9255	27.9443	17.9068	0.640801	-0.642051	0.274098	0.867998
259	new-miR-9260	371.025	392.815	349.236	0.889059	-0.169648	0.596095	1
260	new-miR-9261	17.9167	17.3514	18.482	1.06516	0.0910678	0.888228	1
261	new-miR-9262	82.5162	98.2816	66.7509	0.67918	-0.558133	0.151543	0.669703
262	new-miR-9263	32.6048	43.3015	21.9082	0.505945	-0.982947	0.0591871	0.391546
263	new-miR-9264	31.3567	40.93	21.7833	0.532209	-0.909935	0.0799732	0.468934
264	new-miR-9265	29.8452	32.055	27.6353	0.862121	-0.214038	0.765212	1
265	new-miR-9266	43.554	48.2429	38.8651	0.805614	-0.311839	0.500245	1
266	new-miR-9267	177.412	159.898	194.925	1.21906	0.285771	0.437175	0.981892
267	new-miR-9268	497.531	368.294	626.767	1.70181	0.767073	0.0226733	0.238378
268	new-miR-9269	19.3308	17.5285	21.133	1.20564	0.269793	0.627319	1
269	new-miR-9270	64.084	60.7415	67.4265	1.11006	0.150634	0.779514	1
270	new-miR-9271	73.0535	74.9793	71.1277	0.948631	-0.0760818	0.854887	1
271	new-miR-9272	52.4077	74.2036	30.6119	0.412539	-1.2774	0.00424824	0.0865298
272	new-miR-9273	79.6423	75.0023	84.2824	1.12373	0.168296	0.699541	1
273	new-miR-9274	61.7272	88.7407	34.7136	0.39118	-1.3541	0.00151206	0.0433458
274	new-miR-9275	32.8988	33.185	32.6126	0.98275	-0.0251039	1	1
275	new-miR-9276	31.125	25.9607	36.2892	1.39785	0.48321	0.361649	0.928276
276	new-miR-9277	52.2424	61.9936	42.4912	0.685413	-0.544955	0.226215	0.7971
277	new-miR-9278	60.1963	52.9415	67.451	1.27407	0.34944	0.436842	0.981892
278	new-miR-9279	43.4949	53.0514	33.9384	0.639728	-0.64447	0.192169	0.739993
279	new-miR-9280	23.6051	22.6257	24.5845	1.08657	0.119782	0.866353	1
280	new-miR-9281	68.3235	90.9794	45.6677	0.501957	-0.994365	0.0163257	0.194402
281	new-miR-9282	17.5404	19.9	15.1807	0.762848	-0.390532	0.589564	1
282	new-miR-9283	58.4926	64.165	52.8203	0.823195	-0.280694	0.537643	1
283	new-miR-9284	81.1033	79.6001	82.6064	1.03777	0.0534843	0.882234	1
284	new-miR-9285	42801.8	41441.1	44162.6	1.06567	0.0917636	0.777684	1
285	new-miR-9286	36.518	41.2736	31.7623	0.769556	-0.377902	0.436444	0.981892
286	new-miR-9287	30.2793	33.5729	26.9858	0.803797	-0.315097	0.531931	1
287	new-miR-9288	38.9661	38.5922	39.34	1.01938	0.0276909	0.961905	1
288	new-miR-9289	25.8805	20.1993	31.5617	1.56251	0.643865	0.474202	1
289	new-miR-9290	45.5595	61.2072	29.9118	0.488696	-1.03299	0.020318	0.218419
290	new-miR-9291	380.754	341.467	420.04	1.2301	0.29878	0.453964	0.992565
291	new-miR-9292	688.925	696.931	680.918	0.977024	-0.0335345	0.87058	1
292	new-miR-9293	27.9267	41.3728	14.4806	0.350003	-1.51456	0.0246386	0.238378
293	new-miR-9294	94.9431	87.9207	101.965	1.15974	0.213806	0.752816	1
294	new-miR-9295	25.3341	26.5593	24.1088	0.907734	-0.139659	0.950875	1
295	new-miR-9296	72.1385	133.948	10.3291	0.0771125	-3.69689	2.83303e-14	2.19277e-11
296	new-miR-9297	107.364	118.591	96.1372	0.810664	-0.302824	0.428669	0.981892
297	new-miR-9298	36.7615	41.7607	31.7623	0.76058	-0.394828	0.434574	0.981892
298	new-miR-9299	299.962	249.99	349.934	1.39979	0.485213	0.147405	0.663477
299	new-miR-9300	76.6912	71.3007	82.0817	1.1512	0.203144	0.627317	1
300	new-miR-9301	178.66	172.474	184.846	1.07173	0.0999417	0.791883	1
301	new-miR-9302	29.0659	30.0714	28.0604	0.933126	-0.0998565	0.970587	1
302	new-miR-9303	96.7689	99.9765	93.5613	0.935833	-0.0956777	0.79732	1
303	new-miR-9304	49.5447	56.4979	42.5916	0.753861	-0.40763	0.349222	0.928276
304	new-miR-9305	55.0104	58.3257	51.6951	0.886317	-0.174105	0.700542	1
305	new-miR-9306	22.9127	26.3929	19.4326	0.736281	-0.441671	0.441284	0.984245
306	new-miR-9307	47.3709	46.5479	48.1938	1.03536	0.0501327	0.976385	1
307	new-miR-9308	82.1718	108.297	56.0465	0.517526	-0.950298	0.0192092	0.212399
308	new-miR-9309	30.5081	39.9329	21.0832	0.527967	-0.921481	0.0699832	0.416669
309	new-miR-9310	46.2152	54.9907	37.4397	0.680836	-0.55462	0.211086	0.778003
310	new-miR-9311	21.0769	23.1464	19.0075	0.821183	-0.284224	0.627256	1
311	OsmiR1319a	7.19207	11.1579	3.22625	0.289145	-1.79013	0.0615261	0.400178
312	OsmiR1319b	11.1397	12.6757	9.60369	0.757644	-0.400408	0.637599	1
314	OsmiR1320-3p	12.8328	14.8365	10.8292	0.729907	-0.454215	0.523881	1
313	OsmiR1320-5p	2.25299	2.20501	2.30096	1.04352	0.0614521	1	1
316	OsmiR1423-3p	9.047	5.8393	12.2547	2.09866	1.06947	0.206296	0.765409
315	OsmiR1423-5p	40.8753	23.5786	58.1721	2.46716	1.30285	0.00510784	0.0938467
318	OsmiR1425-3p	134.017	151.965	116.069	0.763788	-0.388756	0.305348	0.898629
317	OsmiR1425-5p	14570.8	15341.5	13800	0.899519	-0.152774	0.833403	1
319	OsmiR1427	67.4642	51.9214	83.007	1.5987	0.676904	0.100182	0.54606
320	OsmiR1428b	1.45816	1.34072	1.57559	1.17519	0.232889	1	1
321	OsmiR1428c	1.45816	1.34072	1.57559	1.17519	0.232889	1	1
322	OsmiR1428d	1.45816	1.34072	1.57559	1.17519	0.232889	1	1
324	OsmiR1428e-3p	119.506	157.78	81.2315	0.514841	-0.957801	0.0502893	0.367207
323	OsmiR1428e-5p	12.3415	13.6286	11.0544	0.811121	-0.30201	0.671504	1
325	OsmiR1428f-5p	12.3415	13.6286	11.0544	0.811121	-0.30201	0.671504	1
326	OsmiR1428g-5p	12.3415	13.6286	11.0544	0.811121	-0.30201	0.671504	1
328	OsmiR1429-3p	27.7858	25.185	30.3867	1.20654	0.270875	0.600769	1
327	OsmiR1429-5p	5155.9	5394.79	4917.02	0.911439	-0.133781	0.713001	1
329	OsmiR1430	56.0688	44.3872	67.7505	1.52635	0.610089	0.189704	0.736066
330	OsmiR1431	3.16992	3.11358	3.22625	1.03619	0.0512832	1	1
332	OsmiR1432-3p	24.1473	36.4651	11.8296	0.324409	-1.62412	0.00404377	0.0845914
331	OsmiR1432-5p	5716.67	7732.96	3700.37	0.47852	-1.06335	0.00104669	0.0324055
333	OsmiR1436	31.0282	25.6171	36.4393	1.42246	0.508388	0.336775	0.921528
334	OsmiR1437a	35.4439	39.5007	31.387	0.794593	-0.331712	0.526413	1
336	OsmiR1437b-3p	11.989	10.6478	13.3301	1.25191	0.32413	0.660778	1
335	OsmiR1437b-5p	30.1591	29.5064	30.8118	1.04424	0.0624518	0.915597	1
337	OsmiR1440b	5.74949	8.69785	2.80114	0.32205	-1.63464	0.12485	0.627493
338	OsmiR1442	4.80661	4.88645	4.72678	0.967324	-0.0479282	1	1
339	OsmiR156a	176511	216274	136749	0.632294	-0.661332	0.0371275	0.317783
341	OsmiR156b-3p	1022.28	842.122	1202.45	1.42788	0.513871	0.197023	0.747528
340	OsmiR156b-5p	176706	216466	136946	0.632647	-0.660528	0.0373534	0.317783
343	OsmiR156c-3p	676.841	410.453	943.228	2.29802	1.20039	0.235578	0.806802
342	OsmiR156c-5p	176670	216420	136920	0.632658	-0.660502	0.0373621	0.317783
344	OsmiR156d	538994	670877	407110	0.606833	-0.720629	0.0239148	0.238378
345	OsmiR156e	176512	216274	136749	0.632295	-0.66133	0.0371283	0.317783
347	OsmiR156f-3p	1953.89	2214.96	1692.82	0.764267	-0.387852	0.367734	0.930151
346	OsmiR156f-5p	538078	669892	406264	0.606462	-0.721511	0.0237468	0.238378
349	OsmiR156g-3p	673.045	401.711	944.378	2.35089	1.23321	0.226923	0.7971
348	OsmiR156g-5p	176670	216421	136919	0.632653	-0.660514	0.0373588	0.317783
351	OsmiR156h-3p	1953.89	2214.96	1692.82	0.764267	-0.387852	0.367734	0.930151
350	OsmiR156h-5p	538078	669892	406264	0.606462	-0.721511	0.0237468	0.238378
352	OsmiR156i	176512	216274	136749	0.632295	-0.66133	0.0371283	0.317783
354	OsmiR156j-3p	2110.53	1603.02	2618.04	1.6332	0.707698	0.601421	1
353	OsmiR156j-5p	538078	669890	406266	0.606466	-0.7215	0.0237489	0.238378
355	OsmiR156k	1659.48	2147.3	1171.66	0.545643	-0.873971	0.0240417	0.238378
357	OsmiR156l-3p	1654.28	1854.15	1454.4	0.784406	-0.350328	0.464303	1
356	OsmiR156l-5p	483.606	561.432	405.781	0.722761	-0.46841	0.166629	0.697139
359	OsmiR159a.1	6969.46	7986.06	5952.86	0.745406	-0.423902	0.330117	0.921528
358	OsmiR159a.2	614.052	657.089	571.016	0.869009	-0.202557	0.584986	1
360	OsmiR159b	6969.46	7986.06	5952.86	0.745406	-0.423902	0.330117	0.921528
361	OsmiR159c	72.4917	88.9621	56.0213	0.629721	-0.667216	0.119201	0.60431
362	OsmiR159d	808.075	1012.35	603.799	0.596433	-0.745568	0.134395	0.64067
363	OsmiR159e	77.3414	92.9843	61.6986	0.663538	-0.591749	0.156147	0.682811
364	OsmiR159f	4759.08	7041.11	2477.04	0.351796	-1.50719	0.000224983	0.00870684
366	OsmiR160a-3p	34.733	39.2793	30.1867	0.768515	-0.379855	0.431449	0.981892
365	OsmiR160a-5p	907.717	923.367	892.066	0.966101	-0.0497539	0.899542	1
368	OsmiR160b-3p	34.733	39.2793	30.1867	0.768515	-0.379855	0.431449	0.981892
367	OsmiR160b-5p	917.573	931.977	903.17	0.969091	-0.0452956	0.910639	1
370	OsmiR160c-3p	17.2693	14.8807	19.6578	1.32102	0.401653	0.587688	1
369	OsmiR160c-5p	918.278	932.885	903.671	0.968684	-0.0459026	0.909303	1
372	OsmiR160d-3p	0.238213	0.476425	0	0	#NAME?	1	1
371	OsmiR160d-5p	898.869	913.55	884.188	0.96786	-0.0471304	0.906024	1
373	OsmiR160e-5p	54.5501	54.9801	54.1201	0.984359	-0.0227436	0.999799	1
375	OsmiR160f-3p	8.1966	8.56501	7.82818	0.913971	-0.129779	0.898366	1
374	OsmiR160f-5p	154.373	198.779	109.968	0.553216	-0.854086	0.0183504	0.208871
376	OsmiR162a	52640.5	44252.5	61028.5	1.3791	0.463725	0.159588	0.6895
377	OsmiR162b	1382.39	1599.85	1164.93	0.728149	-0.457694	0.137994	0.64534
378	OsmiR164a	367.989	406.132	329.847	0.812169	-0.300148	0.663381	1
379	OsmiR164b	368.444	407.04	329.847	0.810356	-0.303372	0.658905	1
380	OsmiR164c	1.15866	1.81714	0.500176	0.275254	-1.86116	0.649555	1
381	OsmiR164d	40.1597	42.005	38.3144	0.912138	-0.132675	0.84382	1
382	OsmiR164e	4.536	5.49571	3.5763	0.650744	-0.619838	0.719907	1
383	OsmiR164f	370.246	407.993	332.498	0.814961	-0.295197	0.668656	1
385	OsmiR166a-3p	150337	157615	143058	0.907642	-0.139805	0.674981	1
384	OsmiR166a-5p	189.968	206.843	173.092	0.836831	-0.256992	0.474755	1
387	OsmiR166b-3p	149434	156765	142103	0.90647	-0.141669	0.670466	1
386	OsmiR166b-5p	383.02	319.615	446.424	1.39676	0.482079	0.201911	0.762147
389	OsmiR166c-3p	54247.8	52214.4	56281.3	1.07789	0.108206	0.728639	1
388	OsmiR166c-5p	351.146	180.519	521.774	2.89041	1.53128	8.73622e-06	0.000640824
391	OsmiR166d-3p	150337	157615	143059	0.907646	-0.139799	0.674993	1
390	OsmiR166d-5p	446.315	477.344	415.286	0.869994	-0.200922	0.535563	1
393	OsmiR166e-3p	2120.85	2102.41	2139.3	1.01755	0.0250948	0.926055	1
392	OsmiR166e-5p	182.168	201.347	162.988	0.809491	-0.304914	0.397038	0.960785
394	OsmiR166f	150337	157615	143059	0.907646	-0.139799	0.674993	1
396	OsmiR166g-3p	113521	125370	101671	0.810966	-0.302287	0.354588	0.928276
395	OsmiR166g-5p	18.381	27.7336	9.02845	0.325542	-1.61908	0.010995	0.139511
398	OsmiR166h-3p	14151.8	18121.3	10182.3	0.561897	-0.831624	0.00897408	0.119137
397	OsmiR166h-5p	51.1296	80.1757	22.0836	0.27544	-1.86019	5.42554e-05	0.00221019
400	OsmiR166i-3p	19759.6	18393	21126.2	1.1486	0.199874	0.528363	1
399	OsmiR166i-5p	120.613	162.546	78.6801	0.484049	-1.04678	0.0062768	0.0938467
402	OsmiR166j-3p	51460.2	50382.4	52537.9	1.04278	0.0604393	0.844771	1
401	OsmiR166j-5p	29.07	22.3264	35.8135	1.60409	0.681753	0.170064	0.703903
404	OsmiR166k-3p	53271.6	49941.3	56601.9	1.13337	0.180616	0.610236	1
403	OsmiR166k-5p	106.919	175.498	38.3405	0.218467	-2.19451	1.3984e-07	5.4118e-05
406	OsmiR166l-3p	56207.3	52227.3	60187.3	1.15241	0.204654	0.556356	1
405	OsmiR166l-5p	227.144	202.989	251.298	1.23799	0.308001	0.410594	0.976485
407	OsmiR166m	4922.71	5356.79	4488.62	0.83793	-0.255099	0.443973	0.984245
409	OsmiR167a-3p	3.40461	3.15786	3.65136	1.15628	0.209487	0.97469	1
408	OsmiR167a-5p	1170.63	1243.1	1098.16	0.883408	-0.178848	0.673457	1
410	OsmiR167b	1190.62	1251.31	1129.93	0.902995	-0.147211	0.729917	1
412	OsmiR167c-3p	11.7332	16.0886	7.37779	0.458572	-1.12478	0.135047	0.64067
411	OsmiR167c-5p	1170.63	1243.1	1098.16	0.883408	-0.178848	0.673457	1
414	OsmiR167d-3p	157.218	142.547	171.89	1.20585	0.270051	0.478878	1
413	OsmiR167d-5p	89896.6	80337.8	99455.4	1.23797	0.307971	0.339469	0.921528
416	OsmiR167e-3p	3895.57	3767.55	4023.58	1.06796	0.0948519	0.923022	1
415	OsmiR167e-5p	25502.8	24227.1	26778.5	1.10531	0.144454	0.669215	1
417	OsmiR167f	90026	80473.2	99578.8	1.23742	0.30733	0.340513	0.921528
418	OsmiR167g	89799.9	80248	99351.8	1.23806	0.308081	0.339292	0.921528
420	OsmiR167h-3p	136.353	139.732	132.974	0.951635	-0.07152	0.981059	1
419	OsmiR167h-5p	89843.7	80281.6	99405.9	1.23821	0.308262	0.339003	0.921528
422	OsmiR167i-3p	3895.57	3767.55	4023.58	1.06796	0.0948519	0.923022	1
421	OsmiR167i-5p	25259.7	23972.2	26547.2	1.10742	0.1472	0.662909	1
423	OsmiR167j	89901.1	80342	99460.1	1.23796	0.307965	0.339474	0.921528
425	OsmiR168a-3p	75826.7	68853.3	82800.2	1.20256	0.266107	0.415985	0.981623
424	OsmiR168a-5p	415746	401606	429886	1.07042	0.0981735	0.770552	1
426	OsmiR169a	305.532	255.753	355.311	1.38927	0.474331	0.163021	0.6895
427	OsmiR169b	191.46	194.048	188.871	0.973322	-0.0390116	0.965076	1
428	OsmiR169c	649.39	589.335	709.444	1.2038	0.267601	0.398465	0.960785
429	OsmiR169e	266.976	248.419	285.532	1.1494	0.200879	0.646329	1
431	OsmiR169f.1	252.047	172.719	331.375	1.91858	0.940038	0.0812262	0.4727
430	OsmiR169f.2	16.2258	9.51786	22.9338	2.40955	1.26877	0.0486329	0.358494
432	OsmiR169g	251.039	171.855	330.224	1.92153	0.942258	0.0843996	0.487502
433	OsmiR169h	1603.17	1079.36	2126.98	1.97059	0.978631	0.0458507	0.349219
436	OsmiR169i-3p	1045.57	754.752	1336.38	1.77063	0.824261	0.0112823	0.140847
435	OsmiR169i-5p.1	1603.17	1079.36	2126.98	1.97059	0.978631	0.0458507	0.349219
434	OsmiR169i-5p.2	405.347	292.849	517.845	1.7683	0.822364	0.1114	0.574826
437	OsmiR169j	1603.42	1079.36	2127.48	1.97106	0.97897	0.045937	0.349219
438	OsmiR169k	1602.11	1079.31	2124.9	1.96875	0.977282	0.0460211	0.349219
439	OsmiR169l	1601.86	1079.31	2124.4	1.96829	0.976942	0.0459347	0.349219
440	OsmiR169m	1602.02	1078.06	2125.98	1.97204	0.979686	0.0452642	0.349219
441	OsmiR169n	67.6977	67.4451	67.9504	1.00749	0.01077	0.943882	1
442	OsmiR169o	67.4101	67.4451	67.3752	0.998964	-0.00149527	0.962704	1
444	OsmiR169r-3p	281.644	43.7673	519.521	11.8701	3.56926	9.93525e-06	0.000640824
443	OsmiR169r-5p	386.045	148.653	623.436	4.1939	2.06829	3.65438e-05	0.00188566
445	OsmiR171a	18.2589	16.31	20.2077	1.23898	0.30915	0.630541	1
446	OsmiR171b	2619.26	2411.5	2827.02	1.17231	0.229352	0.447615	0.984245
448	OsmiR171c-3p	2619.26	2411.5	2827.02	1.17231	0.229352	0.447615	0.984245
447	OsmiR171c-5p	59.9414	54.9571	64.9256	1.18139	0.240482	0.684147	1
450	OsmiR171d-3p	1652.14	1495.27	1809.01	1.20982	0.27479	0.485883	1
449	OsmiR171d-5p	46.886	54.3815	39.3906	0.724339	-0.465264	0.27478	0.867998
452	OsmiR171e-3p	1661.88	1502.5	1821.26	1.21216	0.277577	0.480219	1
451	OsmiR171e-5p	435.235	336.662	533.807	1.58559	0.665019	0.0547549	0.375047
454	OsmiR171f-3p	1681.25	1531.01	1831.49	1.19627	0.258539	0.508749	1
453	OsmiR171f-5p	1.68098	1.86142	1.50053	0.80612	-0.310934	1	1
455	OsmiR171g	77.315	74.9244	79.7057	1.06382	0.0892479	0.849747	1
456	OsmiR171h	319.14	338.189	300.092	0.88735	-0.172424	0.589356	1
458	OsmiR171i-3p	3840.71	3105.3	4576.12	1.47365	0.559395	0.0776909	0.459028
457	OsmiR171i-5p	32.1728	29.9829	34.3628	1.14608	0.196709	0.723741	1
459	OsmiR172a	314.954	262.745	367.162	1.39741	0.482752	0.408217	0.976485
460	OsmiR172b	4.96481	3.20214	6.72748	2.10093	1.07103	0.330055	0.921528
461	OsmiR172c	0.825329	0	1.65066	Inf	Inf	0.383925	0.955536
463	OsmiR172d-3p	314.406	262.225	366.587	1.39799	0.483352	0.411798	0.976485
462	OsmiR172d-5p	143.304	73.55	213.059	2.89679	1.53445	0.00908152	0.119137
465	OsmiR1846a-3p	4.65696	4.58714	4.72678	1.03044	0.0432636	1	1
464	OsmiR1846a-5p	15.6728	11.4129	19.9327	1.74651	0.804472	0.340431	0.921528
467	OsmiR1846b-3p	4.69449	4.58714	4.80184	1.04681	0.0659946	1	1
466	OsmiR1846b-5p	15.6728	11.4129	19.9327	1.74651	0.804472	0.340431	0.921528
468	OsmiR1846c-5p	4.66578	1.72859	7.60298	4.39838	2.13697	0.0935543	0.513553
470	OsmiR1846d-3p	21.1093	22.0608	20.1579	0.913747	-0.130134	0.811922	1
469	OsmiR1846d-5p	205.037	163.378	246.696	1.50997	0.594517	0.101563	0.546099
471	OsmiR1846e	276.134	217.515	334.753	1.53899	0.621983	0.0698368	0.416669
472	OsmiR1847.1	11.5825	8.60929	14.5557	1.69069	0.757614	0.326344	0.921528
473	OsmiR1848	3.98308	2.81427	5.15189	1.83063	0.87234	0.54573	1
474	OsmiR1849	58.5153	52.7308	64.2998	1.2194	0.286169	0.527265	1
475	OsmiR1850.1	16.8689	11.3793	22.3586	1.96485	0.974418	0.119457	0.60431
476	OsmiR1850.2	3.65822	3.59001	3.72643	1.038	0.0538061	1	1
477	OsmiR1850.3	80.2876	75.268	85.3072	1.13338	0.180632	0.630347	1
478	OsmiR1856	429.735	495.929	363.542	0.733051	-0.448015	0.162297	0.6895
479	OsmiR1859	165.065	174.92	155.21	0.887318	-0.172477	0.705358	1
480	OsmiR1861a	0.28762	0	0.575241	Inf	Inf	0.959187	1
481	OsmiR1861b	1267.02	633.586	1900.46	2.99952	1.58473	1.77391e-06	0.000228834
482	OsmiR1861c	5.21824	6.36	4.07647	0.640955	-0.641705	0.663958	1
483	OsmiR1861d	215.173	107.899	322.447	2.98843	1.57939	5.14064e-05	0.00221019
484	OsmiR1861e	885.017	504.135	1265.9	2.51103	1.32828	0.0658378	0.410955
485	OsmiR1861f	1267.02	633.586	1900.46	2.99952	1.58473	1.77391e-06	0.000228834
486	OsmiR1861g	216.714	102.801	330.626	3.21616	1.68534	7.82279e-06	0.000640824
487	OsmiR1861h	197.063	121.571	272.554	2.24192	1.16474	0.000960871	0.0309881
488	OsmiR1861i	1267.02	633.586	1900.46	2.99952	1.58473	1.77391e-06	0.000228834
489	OsmiR1861j	197.063	121.571	272.554	2.24192	1.16474	0.000960871	0.0309881
490	OsmiR1861k	885.017	504.135	1265.9	2.51103	1.32828	0.0658378	0.410955
491	OsmiR1861l	1267.02	633.586	1900.46	2.99952	1.58473	1.77391e-06	0.000228834
492	OsmiR1861m	885.017	504.135	1265.9	2.51103	1.32828	0.0658378	0.410955
493	OsmiR1861n	352.85	163.387	542.312	3.31919	1.73083	9.2619e-06	0.000640824
494	OsmiR1861o	0.28762	0	0.575241	Inf	Inf	0.959187	1
495	OsmiR1862a	1.31858	2.63716	0	0	#NAME?	0.188191	0.736066
496	OsmiR1862b	1.31858	2.63716	0	0	#NAME?	0.188191	0.736066
497	OsmiR1862c	1.31858	2.63716	0	0	#NAME?	0.188191	0.736066
498	OsmiR1863a	50.3405	49.6615	51.0195	1.02735	0.0389213	0.944234	1
499	OsmiR1863b.2	2.07911	3.15786	1.00035	0.316782	-1.65844	0.470412	1
500	OsmiR1863c	4.42387	3.54573	5.30202	1.49533	0.58046	0.700397	1
501	OsmiR1864	3.53935	3.20214	3.87656	1.21061	0.275739	0.977844	1
502	OsmiR1865-3p	2.24786	2.76999	1.72572	0.623006	-0.682682	0.781832	1
503	OsmiR1869	1.70473	0.908572	2.50088	2.75254	1.46076	0.64486	1
504	OsmiR1870-5p	3.26844	1.385	5.15189	3.71979	1.89522	0.224026	0.7971
505	OsmiR1871	5.7952	10.515	1.07542	0.102275	-3.28948	0.00796361	0.110068
506	OsmiR1872	5.44988	4.02215	6.87761	1.70993	0.77394	0.504475	1
508	OsmiR1874-3p	23.4225	16.9086	29.9363	1.77047	0.824135	0.219344	0.79333
507	OsmiR1874-5p	39.7	44.6865	34.7136	0.776826	-0.364337	0.418857	0.981842
509	OsmiR1875	30.2701	30.5036	30.0366	0.984692	-0.0222559	1	1
510	OsmiR1876	1.80688	3.11358	0.500176	0.160643	-2.63807	0.291076	0.883501
511	OsmiR1879	1.25748	0.864293	1.65066	1.90984	0.933449	0.901686	1
512	OsmiR1880	7.43018	8.13287	6.72748	0.827197	-0.273697	0.874483	1
513	OsmiR1881	6.14095	3.67857	8.60334	2.33877	1.22575	0.230968	0.799784
514	OsmiR1883a	270.956	211.41	330.502	1.56332	0.644612	0.0602685	0.39532
515	OsmiR1883b	250.077	188.009	312.144	1.66027	0.731414	0.0338805	0.315946
516	OsmiR2055	3.32632	5.15212	1.50053	0.291245	-1.7797	0.453755	0.992565
517	OsmiR2096-5p	12.2843	11.1136	13.455	1.21067	0.275811	0.796792	1
518	OsmiR2103	1.19267	1.385	1.00035	0.722278	-0.469374	1	1
519	OsmiR2118b	13.6002	9.21855	17.9818	1.95061	0.963928	0.148297	0.663477
520	OsmiR2118c	0.813453	0.476425	1.15048	2.41482	1.27192	0.925383	1
521	OsmiR2118d	1.31363	0.476425	2.15083	4.51453	2.17457	0.472338	1
522	OsmiR2118e	1.02953	0.908572	1.15048	1.26625	0.340566	1	1
523	OsmiR2118n	13.6002	9.21855	17.9818	1.95061	0.963928	0.148297	0.663477
524	OsmiR2118o	20.0018	12.5429	27.4607	2.18934	1.1305	0.0629232	0.402501
525	OsmiR2118q	0.813453	0.476425	1.15048	2.41482	1.27192	0.925383	1
526	OsmiR2118r	1.02953	0.908572	1.15048	1.26625	0.340566	1	1
527	OsmiR2120	6.22258	6.49284	5.95233	0.916753	-0.125396	1	1
528	OsmiR2121a	3.22255	2.29357	4.15154	1.81008	0.856052	0.573365	1
529	OsmiR2121b	3.22255	2.29357	4.15154	1.81008	0.856052	0.573365	1
530	OsmiR2863a	73.159	55.1572	91.1607	1.65274	0.724863	0.086734	0.493619
531	OsmiR2863b	104.179	101.117	107.241	1.06056	0.0848249	0.781663	1
532	OsmiR2864.2	3.92854	2.20501	5.65207	2.56328	1.35799	0.396525	0.960785
533	OsmiR2865	11.8484	12.5429	11.154	0.889269	-0.169308	0.97156	1
534	OsmiR2866	15.9515	10.77	21.133	1.96221	0.972477	0.131201	0.64067
536	OsmiR2867-3p	21.7308	17.3514	26.1103	1.50479	0.589564	0.325851	0.921528
535	OsmiR2867-5p	1.07542	0	2.15083	Inf	Inf	0.243896	0.827964
537	OsmiR2869	33.5523	29.5401	37.5645	1.27165	0.346698	0.525693	1
538	OsmiR2870	36.9696	26.4708	47.4685	1.79324	0.842569	0.0907282	0.508867
540	OsmiR2871a-3p	11.7284	12.8528	10.604	0.825035	-0.277473	0.789435	1
539	OsmiR2871a-5p	5978.84	5872.83	6084.86	1.0361	0.0511669	0.853326	1
541	OsmiR2871b	9.13889	9.17427	9.10351	0.992287	-0.0111707	1	1
542	OsmiR2873a	258.401	390.829	125.973	0.322323	-1.63342	5.26211e-06	0.000581839
543	OsmiR2873b	54.3542	55.1129	53.5954	0.972466	-0.0402801	0.965093	1
544	OsmiR2873c	6.16775	5.10784	7.22766	1.41501	0.500815	0.664988	1
545	OsmiR2874	26.6217	27.7336	25.5098	0.919815	-0.120585	0.878164	1
547	OsmiR2876-3p	7.76254	6.27144	9.25364	1.47552	0.561224	0.602043	1
546	OsmiR2876-5p	1.4803	1.385	1.57559	1.13762	0.186012	1	1
548	OsmiR2877	4.07354	2.76999	5.37709	1.94119	0.956942	0.476203	1
549	OsmiR2880	6.90111	8.00003	5.8022	0.725272	-0.463406	0.673015	1
550	OsmiR2905	12.8216	12.2879	13.3554	1.08688	0.120189	0.991425	1
551	OsmiR319a-3p	3.28413	3.76712	2.80114	0.743575	-0.427449	0.895	1
552	OsmiR319a-3p.2-3p	1479.99	2216.92	743.062	0.335177	-1.577	0.103011	0.546099
553	OsmiR319b	2220.09	3404.25	1035.93	0.304303	-1.71642	0.00564872	0.0938467
555	OsmiR390-3p	1009.67	894.73	1124.61	1.25693	0.329899	0.329563	0.921528
554	OsmiR390-5p	13247.8	11777.9	14717.6	1.2496	0.321465	0.597029	1
556	OsmiR393a	4024.69	4085.72	3963.65	0.970122	-0.0437616	0.897755	1
558	OsmiR393b-3p	5812.39	5229.94	6394.85	1.22274	0.290115	0.370063	0.932993
557	OsmiR393b-5p	4546.69	4644.15	4449.24	0.958031	-0.0618563	0.851391	1
559	OsmiR394	261.151	232.318	289.984	1.24822	0.319873	0.423834	0.981892
560	OsmiR395a	11.7237	6.31572	17.1316	2.71253	1.43964	0.054653	0.375047
561	OsmiR395b	214.082	114.17	313.993	2.75023	1.45955	0.00654745	0.0938467
562	OsmiR395c	6.08128	3.63429	8.52827	2.34662	1.23058	0.231462	0.799784
563	OsmiR395d	214.623	114.602	314.644	2.74553	1.45708	0.00544628	0.0938467
564	OsmiR395e	214.623	114.602	314.644	2.74553	1.45708	0.00544628	0.0938467
565	OsmiR395g	215.198	114.602	315.794	2.75557	1.46235	0.00452928	0.0876416
566	OsmiR395h	213.582	114.17	312.993	2.74146	1.45495	0.00615183	0.0938467
567	OsmiR395i	215.074	115.079	315.069	2.73786	1.45305	0.00647143	0.0938467
568	OsmiR395j	214.335	114.602	314.069	2.74051	1.45444	0.00595289	0.0938467
569	OsmiR395k	214.836	114.602	315.069	2.74924	1.45903	0.00633993	0.0938467
570	OsmiR395l	189.792	103.954	275.629	2.65144	1.40678	0.00284355	0.0709969
571	OsmiR395m	188.463	103.522	273.403	2.64101	1.40109	0.00377099	0.0810763
572	OsmiR395n	189.792	103.954	275.629	2.65144	1.40678	0.00284355	0.0709969
573	OsmiR395o	5.35477	2.68144	8.0281	2.99395	1.58205	0.15932	0.6895
574	OsmiR395p	189.217	103.954	274.479	2.64038	1.40074	0.0036293	0.0802593
575	OsmiR395q	189.217	103.954	274.479	2.64038	1.40074	0.0036293	0.0802593
576	OsmiR395r	189.217	103.954	274.479	2.64038	1.40074	0.0036293	0.0802593
577	OsmiR395s	215.198	114.602	315.794	2.75557	1.46235	0.00452928	0.0876416
578	OsmiR395y	215.865	115.511	316.219	2.73757	1.4529	0.00555985	0.0938467
580	OsmiR396a-3p	28.6292	27.0464	30.212	1.11704	0.159686	0.868106	1
579	OsmiR396a-5p	4617.78	5095.47	4140.09	0.812505	-0.299552	0.357292	0.928276
582	OsmiR396b-3p	17.1723	18.9135	15.4312	0.815879	-0.293572	0.736688	1
581	OsmiR396b-5p	4616.56	5094.6	4138.52	0.812334	-0.299856	0.356799	0.928276
584	OsmiR396c-3p	845.991	862.752	829.23	0.961145	-0.0571733	0.877893	1
583	OsmiR396c-5p	458040	526817	389264	0.738897	-0.436554	0.169829	0.703903
585	OsmiR396d	802.49	791.768	813.213	1.02709	0.0385556	0.908042	1
587	OsmiR396e-3p	34.218	41.6508	26.7851	0.643087	-0.636915	0.261398	0.853291
586	OsmiR396e-5p	1.59226e+06	1.61843e+06	1.56609e+06	0.967663	-0.0474239	0.856871	1
589	OsmiR396f-3p	181.855	170.735	192.975	1.13026	0.176649	0.646951	1
588	OsmiR396f-5p	1.592e+06	1.61806e+06	1.56594e+06	0.967789	-0.0472361	0.857328	1
590	OsmiR396g	802.706	792.2	813.213	1.02652	0.0377684	0.910033	1
591	OsmiR396h	802.706	792.2	813.213	1.02652	0.0377684	0.910033	1
593	OsmiR3979-3p	1.28988	1.42928	1.15048	0.80494	-0.313046	1	1
592	OsmiR3979-5p	4.27099	3.59001	4.95197	1.37938	0.464017	0.822821	1
594	OsmiR397a	12616	8844.61	16387.5	1.85282	0.889724	0.00634171	0.0938467
595	OsmiR397b	219484	134909	304060	2.25382	1.17237	0.000296154	0.0109154
597	OsmiR3980a-3p	211.56	234.822	188.298	0.801872	-0.318555	0.364594	0.928276
596	OsmiR3980a-5p	179.878	208.872	150.883	0.72237	-0.469189	0.190198	0.736066
599	OsmiR3980b-3p	211.56	234.822	188.298	0.801872	-0.318555	0.364594	0.928276
598	OsmiR3980b-5p	179.878	208.872	150.883	0.72237	-0.469189	0.190198	0.736066
600	OsmiR3981-3p	10.6965	10.8143	10.5788	0.97822	-0.0317693	1	1
602	OsmiR3982-3p	85.2829	77.6058	92.96	1.19785	0.260445	0.536404	1
601	OsmiR3982-5p	6.94026	8.65357	5.22696	0.604023	-0.727324	0.504687	1
603	OsmiR398a	14.8376	8.74213	20.9331	2.39451	1.25973	0.0575068	0.387046
604	OsmiR398b	8189.27	6488.89	9889.65	1.52409	0.607947	0.0562724	0.38206
605	OsmiR399a	15.1693	11.5564	18.7823	1.62527	0.700679	0.281483	0.867998
606	OsmiR399b	15.1693	11.5564	18.7823	1.62527	0.700679	0.281483	0.867998
607	OsmiR399c	15.1693	11.5564	18.7823	1.62527	0.700679	0.281483	0.867998
608	OsmiR399d	301.651	297.934	305.368	1.02495	0.0355576	0.915188	1
609	OsmiR399e	0.976602	0.952851	1.00035	1.04985	0.0701867	1	1
610	OsmiR399f	0.976602	0.952851	1.00035	1.04985	0.0701867	1	1
611	OsmiR399g	0.976602	0.952851	1.00035	1.04985	0.0701867	1	1
612	OsmiR399j	164.392	176.851	151.934	0.859108	-0.219088	0.523972	1
613	OsmiR399k	3.7997	3.72284	3.87656	1.04129	0.0583704	1	1
615	OsmiR408-3p	35992.7	20522.1	51463.4	2.5077	1.32637	0.0363377	0.317783
614	OsmiR408-5p	931.065	817.551	1044.58	1.27769	0.353539	0.28584	0.874466
616	OsmiR435	77.4564	77.4836	77.4293	0.999298	-0.00101247	0.971925	1
617	OsmiR437	12.2471	15.1907	9.30343	0.612443	-0.707352	0.482152	1
618	OsmiR439a	3.64634	4.06643	3.22625	0.793386	-0.333905	0.900641	1
619	OsmiR439b	3.64634	4.06643	3.22625	0.793386	-0.333905	0.900641	1
620	OsmiR439c	3.64634	4.06643	3.22625	0.793386	-0.333905	0.900641	1
621	OsmiR439d	3.4678	3.63429	3.30132	0.908381	-0.138631	1	1
622	OsmiR439e	3.64634	4.06643	3.22625	0.793386	-0.333905	0.900641	1
623	OsmiR439f	3.64634	4.06643	3.22625	0.793386	-0.333905	0.900641	1
624	OsmiR439g	3.64634	4.06643	3.22625	0.793386	-0.333905	0.900641	1
625	OsmiR439h	3.64634	4.06643	3.22625	0.793386	-0.333905	0.900641	1
626	OsmiR439i	1.31363	0.476425	2.15083	4.51453	2.17457	0.472338	1
627	OsmiR440	2.47229	2.29357	2.65101	1.15585	0.208948	1	1
628	OsmiR443	6.99641	6.61503	7.37779	1.11531	0.15744	0.958741	1
631	OsmiR444a-3p.1	2.53196	2.33785	2.72607	1.16606	0.221644	1	1
630	OsmiR444a-3p.2	25.1018	27.645	22.5585	0.816005	-0.293349	0.653809	1
629	OsmiR444a-5p	131.941	131.256	132.626	1.01044	0.0149859	0.994594	1
633	OsmiR444b.1	702.536	652.377	752.695	1.15377	0.206359	0.577429	1
632	OsmiR444b.2	276.843	276.208	277.479	1.0046	0.00662642	0.94566	1
635	OsmiR444c.1	702.536	652.377	752.695	1.15377	0.206359	0.577429	1
634	OsmiR444c.2	276.843	276.208	277.479	1.0046	0.00662642	0.94566	1
638	OsmiR444d.1	2.53196	2.33785	2.72607	1.16606	0.221644	1	1
637	OsmiR444d.2	25.3178	28.0772	22.5585	0.803446	-0.315727	0.620708	1
636	OsmiR444d.3	14.2785	15.1021	13.455	0.890932	-0.166613	0.94376	1
639	OsmiR444e	24.6134	27.1686	22.0583	0.811905	-0.300618	0.642844	1
640	OsmiR444f	49.4793	53.6164	45.3422	0.845678	-0.24182	0.678412	1
641	OsmiR5072	223.48	142.169	304.79	2.14385	1.10021	0.00854926	0.11609
642	OsmiR5073	3.56442	0.476425	6.65242	13.9632	3.80356	0.1325	0.64067
643	OsmiR5077	4461.1	4947.87	3974.32	0.803239	-0.316099	0.338524	0.921528
644	OsmiR5078	0.216073	0.432146	0	0	#NAME?	1	1
645	OsmiR5083	8.87664	7.22429	10.529	1.45744	0.543437	0.530377	1
646	OsmiR5143a	33.0593	29.3293	36.7894	1.25435	0.326945	0.557597	1
647	OsmiR5143b	33.0593	29.3293	36.7894	1.25435	0.326945	0.557597	1
649	OsmiR5144-3p	42.9452	48.3757	37.5147	0.775487	-0.366825	0.419182	0.981842
648	OsmiR5144-5p	1512.21	1426.12	1598.29	1.12072	0.16443	0.612619	1
650	OsmiR5145	809.702	657.055	962.35	1.46464	0.550547	0.102594	0.546099
651	OsmiR5146	33.0933	38.4257	27.7609	0.722458	-0.469015	0.342768	0.922197
652	OsmiR5147	7.14798	9.99429	4.30167	0.430413	-1.21621	0.20668	0.765409
653	OsmiR5148a	52.5599	51.9993	53.1205	1.02156	0.0307768	0.981455	1
654	OsmiR5148b	216.742	220.252	213.232	0.96813	-0.0467279	0.905257	1
655	OsmiR5148c	218.751	222.545	214.958	0.965906	-0.0500446	0.895943	1
656	OsmiR5149	3.78412	4.84217	2.72607	0.562986	-0.828828	0.566139	1
658	OsmiR5150-3p	32.6063	34.5257	30.6869	0.888813	-0.170048	0.750724	1
657	OsmiR5150-5p	9.1118	5.31859	12.905	2.42639	1.27881	0.138406	0.64534
659	OsmiR5151	12.9113	11.7672	14.0555	1.19447	0.256368	0.781036	1
661	OsmiR5152-3p	2.125	2.24929	2.00071	0.889483	-0.168961	1	1
660	OsmiR5152-5p	2.02152	1.81714	2.2259	1.22494	0.292716	1	1
662	OsmiR5153	13.7565	17.4843	10.0288	0.57359	-0.801907	0.28147	0.867998
663	OsmiR5154	2.99138	2.68144	3.30132	1.23117	0.300035	0.999752	1
664	OsmiR5160	47.8447	41.0186	54.6709	1.33283	0.414495	0.337754	0.921528
665	OsmiR5161	2.17792	2.20501	2.15083	0.97543	-0.0358896	1	1
666	OsmiR5162	3.58524	2.29357	4.87691	2.12634	1.08837	0.461676	1
668	OsmiR528-3p	159.522	138.624	180.42	1.30151	0.380183	0.29102	0.883501
667	OsmiR528-5p	216.154	156.253	276.055	1.76672	0.821072	0.018176	0.208871
669	OsmiR529a	320.128	304.825	335.431	1.1004	0.138033	0.699482	1
670	OsmiR529b	363.774	250.489	477.059	1.90451	0.929419	0.00650228	0.0938467
671	OsmiR5337b	2.30914	1.81714	2.80114	1.54151	0.624342	0.869164	1
672	OsmiR5339	22.3301	29.3293	15.3308	0.522713	-0.935909	0.107597	0.558924
674	OsmiR535-3p	613.133	882.158	344.109	0.390077	-1.35817	4.7433e-05	0.00221019
673	OsmiR535-5p	8063.15	11841.8	4284.44	0.361805	-1.46671	7.87992e-06	0.000640824
675	OsmiR5493	60.0248	59.9764	60.0732	1.00161	0.00232787	0.999067	1
676	OsmiR5501	5.41587	4.4543	6.37744	1.43175	0.517778	0.695691	1
677	OsmiR5502	6.92021	7.31285	6.52757	0.892616	-0.163889	0.934527	1
678	OsmiR5504	11.2796	13.8057	8.75347	0.634048	-0.657337	0.39525	0.960785
679	OsmiR5505	6.00984	7.56788	4.4518	0.588249	-0.765502	0.438934	0.981892
680	OsmiR5508	58.0205	52.7414	63.2995	1.20018	0.263257	0.548455	1
681	OsmiR5510	21.1417	20.9751	21.3084	1.01589	0.0227486	1	1
682	OsmiR5512a	1.74416	2.33785	1.15048	0.492111	-1.02294	0.722473	1
683	OsmiR5512b	1.74416	2.33785	1.15048	0.492111	-1.02294	0.722473	1
684	OsmiR5513	43.8155	36.3871	51.2439	1.4083	0.493952	0.525464	1
685	OsmiR5523	3.14778	3.0693	3.22625	1.05113	0.0719473	1	1
686	OsmiR5525	18.4513	19.5458	17.3568	0.888007	-0.171357	0.796786	1
687	OsmiR5526	39.626	32.9087	46.3433	1.40824	0.493891	0.52459	1
688	OsmiR5532	3.38438	4.54286	2.2259	0.489978	-1.02921	0.492689	1
689	OsmiR5534a	2.78205	2.33785	3.22625	1.38001	0.464678	0.855476	1
690	OsmiR5534b	5.48067	3.9336	7.02774	1.78659	0.837212	0.504411	1
691	OsmiR5536	92.7123	86.4365	98.9882	1.14521	0.195615	0.628289	1
692	OsmiR5538	45.1649	48.6644	41.6655	0.856181	-0.224012	0.756151	1
693	OsmiR5539a	5.9895	5.45143	6.52757	1.1974	0.259911	0.896384	1
694	OsmiR5539b	5.9895	5.45143	6.52757	1.1974	0.259911	0.896384	1
695	OsmiR5540	15.1582	16.7864	13.53	0.80601	-0.31113	0.723667	1
696	OsmiR5542	105.755	104.819	106.691	1.01786	0.0255387	0.942497	1
697	OsmiR5788	383.268	326.519	440.017	1.3476	0.430392	0.181134	0.736066
698	OsmiR5794	9697.73	10792.7	8602.75	0.797088	-0.327188	0.320679	0.921528
699	OsmiR5795	1.50756	0.864293	2.15083	2.48855	1.3153	0.687675	1
700	OsmiR5801	41.7709	44.1764	39.3653	0.891093	-0.166351	0.733691	1
701	OsmiR5802	13.3067	19.0357	7.57771	0.398078	-1.32888	0.104701	0.551283
702	OsmiR5803	1.47355	1.29644	1.65066	1.27322	0.348486	1	1
703	OsmiR5804	26.935	21.9828	31.8872	1.45055	0.536599	0.297087	0.894727
704	OsmiR5808	22.6725	19.335	26.0099	1.34522	0.427845	0.460966	1
705	OsmiR5809	18.6995	19.7672	17.6318	0.891973	-0.164929	0.8137	1
706	OsmiR5810	30.2918	22.9693	37.6143	1.63759	0.711574	0.161406	0.6895
707	OsmiR5811	2.4569	2.33785	2.57595	1.10185	0.139921	1	1
708	OsmiR5813	14.6199	15.5343	13.7054	0.882271	-0.180706	0.805721	1
709	OsmiR5815	16.025	11.7672	20.2828	1.72368	0.785491	0.227018	0.7971
710	OsmiR5816	35.6421	31.2687	40.0156	1.27974	0.355846	0.524622	1
711	OsmiR5824	5.00378	4.93073	5.07683	1.02963	0.042127	1	1
712	OsmiR5825	21.1668	19.9	22.4336	1.12732	0.172893	0.800545	1
713	OsmiR5827	1020.49	1194.21	846.776	0.709067	-0.496006	0.127521	0.636784
714	OsmiR5831	3.21771	3.63429	2.80114	0.770754	-0.375658	0.866859	1
715	OsmiR6246	5.46223	3.24642	7.67805	2.36508	1.24189	0.26649	0.855864
716	OsmiR6247	3.71789	3.63429	3.80149	1.04601	0.0648935	1	1
717	OsmiR6248	106.415	82.8801	129.95	1.56793	0.648859	0.0932369	0.513553
718	OsmiR6250	5.46575	3.67857	7.25294	1.97168	0.979422	0.514894	1
719	OsmiR6251	117.027	140.042	94.0109	0.671304	-0.574962	0.135749	0.64067
720	OsmiR6252	1.45816	1.34072	1.57559	1.17519	0.232889	1	1
721	OsmiR6253	1.49056	1.9057	1.07542	0.564316	-0.825426	0.904414	1
722	OsmiR6254	13.3024	12.1993	14.4055	1.18085	0.239825	0.774483	1
723	OsmiR7692-3p	34.3776	32.8414	35.9139	1.09355	0.129025	0.81005	1
725	OsmiR7693-3p	12.8307	14.2821	11.3792	0.796745	-0.327811	0.815976	1
724	OsmiR7693-5p	11.4273	14.3264	8.52827	0.595284	-0.74835	0.381328	0.955171
727	OsmiR7694-3p	4.74038	3.67857	5.8022	1.5773	0.657456	0.592316	1
726	OsmiR7694-5p	2.06048	3.54573	0.575241	0.162235	-2.62384	0.218055	0.792369
729	OsmiR7695-3p	102.662	99.3336	105.991	1.06702	0.0935826	0.801791	1
728	OsmiR7695-5p	41.5304	44.4208	38.6399	0.869861	-0.201143	0.656357	1
730	OsmiR810a	35.7691	43.0022	28.5361	0.663596	-0.591622	0.220543	0.793956
731	OsmiR810b.1	794.164	970.794	617.534	0.636112	-0.652647	0.0527531	0.367954
732	OsmiR810b.2	128.926	158.114	99.7373	0.630792	-0.664765	0.134477	0.64067
733	OsmiR812a	92.0528	93.7706	90.335	0.963362	-0.0538507	0.915158	1
734	OsmiR812b	67.0576	67.2892	66.826	0.993116	-0.00996628	1	1
735	OsmiR812c	92.0528	93.7706	90.335	0.963362	-0.0538507	0.915158	1
736	OsmiR812d	63.1288	62.6578	63.5997	1.01503	0.0215264	0.977993	1
737	OsmiR812e	92.0528	93.7706	90.335	0.963362	-0.0538507	0.915158	1
738	OsmiR812f	38.5774	39.29	37.8648	0.963726	-0.0533044	0.930931	1
739	OsmiR812g	10.9931	13.1079	8.87832	0.677327	-0.562075	0.514051	1
740	OsmiR812h	137.094	140.862	133.326	0.946502	-0.0793221	0.835125	1
741	OsmiR812i	137.094	140.862	133.326	0.946502	-0.0793221	0.835125	1
742	OsmiR812j	56.9299	55.2121	58.6478	1.06223	0.087091	0.857998	1
743	OsmiR812k	105.67	111.976	99.3642	0.887373	-0.172387	0.645933	1
744	OsmiR812l	98.3244	103.887	92.7616	0.892908	-0.163417	0.668466	1
745	OsmiR812m	105.67	111.976	99.3642	0.887373	-0.172387	0.645933	1
747	OsmiR812n-3p	3.02539	2.24929	3.80149	1.69009	0.757096	0.703582	1
746	OsmiR812n-5p	2.75478	2.85855	2.65101	0.927396	-0.108742	1	1
749	OsmiR812o-3p	52.0644	59.6115	44.5172	0.746789	-0.421227	0.334732	0.921528
748	OsmiR812o-5p	166.968	139.987	193.949	1.38547	0.47038	0.182257	0.736066
750	OsmiR812p	17.3028	16.3986	18.207	1.11028	0.150925	0.845099	1
751	OsmiR812q	12.8379	12.4207	13.2551	1.06717	0.0937966	0.912155	1
752	OsmiR812r	12.3919	16.8307	7.95303	0.472531	-1.08152	0.147577	0.663477
753	OsmiR812s	26.4269	27.1686	25.6852	0.945399	-0.081005	0.866599	1
754	OsmiR812t	5.92983	5.40715	6.4525	1.19333	0.25499	0.895464	1
755	OsmiR812u	3.27548	2.24929	4.30167	1.91246	0.935427	0.572937	1
756	OsmiR812v	57.2155	52.2314	62.1995	1.19085	0.251987	0.672652	1
757	OsmiR814a	257.66	233.06	282.259	1.2111	0.27632	0.437816	0.981892
758	OsmiR814b	257.66	233.06	282.259	1.2111	0.27632	0.437816	0.981892
759	OsmiR814c	257.66	233.06	282.259	1.2111	0.27632	0.437816	0.981892
760	OsmiR815a	3.70601	4.11071	3.30132	0.803101	-0.316347	0.89877	1
761	OsmiR815b	29.9331	20.4756	39.3906	1.92378	0.943942	0.264586	0.853291
762	OsmiR815c	14.4298	10.1271	18.7325	1.84973	0.887317	0.348885	0.928276
763	OsmiR817	4.92244	4.54286	5.30202	1.16711	0.222942	0.92237	1
764	OsmiR818a	31.4556	33.75	29.1611	0.864033	-0.210841	0.735281	1
765	OsmiR818b	52.7332	57.3729	48.0935	0.838262	-0.254526	0.587686	1
766	OsmiR818c	57.6024	59.5336	55.6712	0.935123	-0.0967721	0.874168	1
767	OsmiR818d	120.267	112.109	128.425	1.14554	0.19603	0.618402	1
768	OsmiR818e	52.7332	57.3729	48.0935	0.838262	-0.254526	0.587686	1
769	OsmiR820a	1.82759	1.42928	2.2259	1.55736	0.639104	0.884684	1
770	OsmiR820b	1.82759	1.42928	2.2259	1.55736	0.639104	0.884684	1
771	OsmiR820c	1.82759	1.42928	2.2259	1.55736	0.639104	0.884684	1
772	OsmiR821a	2.21194	1.77286	2.65101	1.49533	0.58046	0.867768	1
773	OsmiR821c	2.21194	1.77286	2.65101	1.49533	0.58046	0.867768	1
774	OsmiR827	277.963	238.554	317.372	1.3304	0.411859	0.216927	0.791987
