# Supplementary material for: A putative AGO protein, OsAGO17, positively regulates grain size and grain weight through OsmiR397b in rice
Source: Plant Biotechnol J. 2019 Oct 7;18(4):916–28. doi: 10.1111/pbi.13256 (PMC7061870; doi:10.1111/pbi.13256)
Supplement: Supplementary file 5 — Table S7 Target genes analysis of different expression OsmiRNA. [file PBI-18-916-s002.xlsx]

## Sheet: psRNATarget-WT_VS_MU_DE_micorRN
#Please import the downloaded file into Excel 2007 or above version
miRNA_Acc.	Target_Acc.	Expectation	UPE	miRNA_start	miRNA_end	Target_start	Target_end	miRNA_aligned_fragment	Target_aligned_fragment	Inhibition	Target_Desc.	Multiplicity
new-miR-9016	LOC_Os07g48850.1	2	12.12	1	21	3435	3455	ACGGAACUACAGAUUUAAUGC	GUGUUAAAUCUGUAGUUUUGU	Cleavage	cDNA|PPR repeat containing protein, expressed	1
new-miR-9016	LOC_Os03g02080.2	2.5	19.495	1	21	639	659	ACGGAACUACAGAUUUAAUGC	GCCUUAAAUUUGUAGUUUUGU	Cleavage	cDNA|expressed protein	1
new-miR-9016	LOC_Os01g57540.1	2	13.98	1	20	1634	1653	ACGGAACUACAGAUUUAAUG	CAGUAAGUCUGUAGUUCUGU	Cleavage	cDNA|protein kinase, putative, expressed	1
new-miR-9016	LOC_Os01g40450.1	2.5	16.009	1	20	81	100	ACGGAACUACAGAUUUAAUG	CAUUAAAUGUGUGGUUUUGU	Cleavage	cDNA|2-aminoethanethiol dioxygenase, putative, expressed	1
new-miR-9070	LOC_Os07g14920.1	2	19.385	1	24	2476	2499	ACUAGGGGUGUAAGUGGCUAACCC	GGACUACCCACUUGCAUCCCUAGU	Cleavage	cDNA|expressed protein	1
new-miR-9070	LOC_Os12g32000.1	3	15.03	1	20	1241	1260	ACUAGGGGUGUAAGUGGCUA	UAGCCAAUUACACUCUUAGC	Cleavage	cDNA|transposon protein, putative, CACTA, En/Spm sub-class, expressed	1
new-miR-9110	LOC_Os09g08420.1	3	23.677	1	21	968	988	UUCACAGCCGAGUCUCUUAAG	CUUAAGAGGCUUGGUUGUGGU	Cleavage	cDNA|AGC_PVPK_like_kin82y.15 - ACG kinases include homologs to PKA, PKG and PKC, expressed	1
new-miR-9110	LOC_Os08g10180.1	2.5	17.741	1	20	1633	1652	UUCACAGCCGAGUCUCUUAA	CAAAGGGACUCGGCUGUGAA	Cleavage	cDNA|retrotransposon protein, putative, unclassified, expressed	1
new-miR-9110	LOC_Os02g42530.1	2.5	17.277	1	22	1344	1365	UUCACAGCCGAGUCUCUUAAGG	UCUUGAGAUACUCUGCUGUGAA	Translation	cDNA|expressed protein	1
new-miR-9110	LOC_Os02g42530.3	2.5	17.277	1	22	1344	1365	UUCACAGCCGAGUCUCUUAAGG	UCUUGAGAUACUCUGCUGUGAA	Translation	cDNA|expressed protein	1
new-miR-9110	LOC_Os02g42530.2	2.5	17.277	1	22	1705	1726	UUCACAGCCGAGUCUCUUAAGG	UCUUGAGAUACUCUGCUGUGAA	Translation	cDNA|expressed protein	1
new-miR-9110	LOC_Os09g09360.1	3	14.737	1	21	933	953	UUCACAGCCGAGUCUCUUAAG	CUUAAGGAAAUCGGCUGUGGA	Cleavage	cDNA|esterase/lipase/thioesterase, putative, expressed	1
new-miR-9201	LOC_Os08g44230.1	2	14.29	1	21	1110	1130	GUGGCUGUUGUAGUUGCAAAG	CUUUGCAACUAUAGUAGCCAU	Cleavage	cDNA|zinc finger family protein, putative, expressed	1
new-miR-9201	LOC_Os12g09060.1	2.5	22.26	1	24	432	455	GUGGCUGUUGUAGUUGCAAAGACC	GAUUUUUCCAACUGCAAUAGUCAC	Cleavage	cDNA|trehalose phosphatase, putative	1
new-miR-9201	LOC_Os06g45130.1	2.5	21.342	1	21	156	176	GUGGCUGUUGUAGUUGCAAAG	CUCUGCAGCUGCAGCAGCCAC	Cleavage	cDNA|expressed protein	1
new-miR-9201	LOC_Os05g39130.1	3	17.912	1	20	3940	3959	GUGGCUGUUGUAGUUGCAAA	CUUGCAACUACAACAGCUGA	Cleavage	cDNA|retrotransposon protein, putative, unclassified, expressed	1
new-miR-9201	LOC_Os11g42580.1	3	14.437	1	20	1417	1436	GUGGCUGUUGUAGUUGCAAA	GUUGCAGCUGCAGCAGCUAC	Cleavage	cDNA|Leucine Rich Repeat family protein, expressed	1
new-miR-9201	LOC_Os06g05900.1	3	15.153	1	24	890	913	GUGGCUGUUGUAGUUGCAAAGACC	GGCAUAUGCAACUGCAAUAGUCGC	Cleavage	cDNA|methyltransferase, putative, expressed	1
new-miR-9201	LOC_Os11g24670.1	3	17.192	1	21	273	293	GUGGCUGUUGUAGUUGCAAAG	CUUUGUACAUACAGCAGCCAC	Cleavage	cDNA|ankyrin repeat family protein, putative, expressed	1
new-miR-9201	LOC_Os07g29820.1	3	21.743	1	20	3083	3102	GUGGCUGUUGUAGUUGCAAA	GUUGCAGCCACAACAGCCAU	Cleavage	cDNA|NBS-LRR disease resistance protein, putative, expressed	1
new-miR-9201	LOC_Os02g45150.2	3	21.424	1	20	948	967	GUGGCUGUUGUAGUUGCAAA	GUUGCAGCUACUGCAGCCAC	Translation	cDNA|expressed protein	1
new-miR-9201	LOC_Os02g45150.1	3	23.606	1	20	418	437	GUGGCUGUUGUAGUUGCAAA	GUUGCAGCUACUGCAGCCAC	Translation	cDNA|expressed protein	1
new-miR-9201	LOC_Os01g07990.1	3	11.444	1	22	1343	1364	GUGGCUGUUGUAGUUGCAAAGA	UAUUUGGACCUACAACAGCUAU	Cleavage	cDNA|retrotransposon protein, putative, unclassified, expressed	1
new-miR-9232	LOC_Os05g14950.1	2	24.047	1	24	534	557	ACCAUCGCGUCUUCUGUUGCCGCC	GGUGGCAACCGUAGACGCGAUGGU	Cleavage	cDNA|expressed protein	1
new-miR-9232	LOC_Os02g57400.1	3	15.231	1	22	2316	2337	ACCAUCGCGUCUUCUGUUGCCG	UGGCAAUGGAAGUCUCGAUGGU	Translation	cDNA|2-phosphoglycerate kinase-related, putative, expressed	1
new-miR-9232	LOC_Os02g57400.2	3	15.231	1	22	2082	2103	ACCAUCGCGUCUUCUGUUGCCG	UGGCAAUGGAAGUCUCGAUGGU	Translation	cDNA|2-phosphoglycerate kinase-related, putative, expressed	1
new-miR-9232	LOC_Os02g57400.3	3	15.231	1	22	2316	2337	ACCAUCGCGUCUUCUGUUGCCG	UGGCAAUGGAAGUCUCGAUGGU	Translation	cDNA|2-phosphoglycerate kinase-related, putative, expressed	1
new-miR-9236	LOC_Os05g28180.3	3	23.686	1	23	1622	1644	GAGAGACUGCACAGAUACAAUGA	UGAUUGUAAUUGUGCAGCCUCUC	Cleavage	cDNA|AMP deaminase, putative, expressed	1
new-miR-9236	LOC_Os05g28180.2	3	23.686	1	23	2008	2030	GAGAGACUGCACAGAUACAAUGA	UGAUUGUAAUUGUGCAGCCUCUC	Cleavage	cDNA|AMP deaminase, putative, expressed	1
new-miR-9236	LOC_Os05g28180.1	3	23.686	1	23	2053	2075	GAGAGACUGCACAGAUACAAUGA	UGAUUGUAAUUGUGCAGCCUCUC	Cleavage	cDNA|AMP deaminase, putative, expressed	1
new-miR-9236	LOC_Os01g09520.1	2.5	12.188	1	21	5995	6015	GAGAGACUGCACAGAUACAAU	GUUGUGUCUGUGCCGUUUUUC	Cleavage	cDNA|transposon protein, putative, unclassified, expressed	1
new-miR-9236	LOC_Os05g42960.1	2.5	16.132	1	21	6232	6252	GAGAGACUGCACAGAUACAAU	GUUGUGUCUGUGCCGUUUUUC	Cleavage	cDNA|retrotransposon protein, putative, unclassified, expressed	1
new-miR-9236	LOC_Os09g16060.1	3	15.95	1	24	495	517	GAGAGACUGCACAGAUACAAUGAG	CCCGUUGUAUCUG-GCCGUCUCUC	Translation	cDNA|expressed protein	1
new-miR-9236	LOC_Os03g20370.1	3	11.498	1	23	734	756	GAGAGACUGCACAGAUACAAUGA	UUUUUCUAUCUCUCCAGUCUCUC	Translation	cDNA|OsCam1-1 - Calmodulin, expressed	1
new-miR-9243	LOC_Os06g50659.1	3	23.82	1	24	386	409	CUUCCUUCGUCAUAUUAUAAGACU	AGUAUUUUGAUGUGACGGAGGAGG	Cleavage	cDNA|UPF0496 protein 2, putative, expressed	1
new-miR-9243	LOC_Os06g50809.1	3	23.82	1	24	386	409	CUUCCUUCGUCAUAUUAUAAGACU	AGUAUUUUGAUGUGACGGAGGAGG	Cleavage	cDNA|UPF0496 protein 2, putative, expressed	1
new-miR-9243	LOC_Os06g50410.1	3	22.672	1	24	386	409	CUUCCUUCGUCAUAUUAUAAGACU	AGUAUUUUGAUGUGACGGAGGAGG	Cleavage	cDNA|DUF677 domain containing protein, putative, expressed	1
new-miR-9243	LOC_Os02g14530.1	2.5	16.728	1	23	2497	2519	CUUCCUUCGUCAUAUUAUAAGAC	GGUUUAUAAUGUGGCGAAUGAAG	Cleavage	cDNA|protein kinase domain containing protein, expressed	1
new-miR-9243	LOC_Os06g16130.1	3	14.493	1	24	1286	1309	CUUCCUUCGUCAUAUUAUAAGACU	GGUAUUUUAAUAUCAUGAAGGAGG	Translation	cDNA|transposon protein, putative, unclassified, expressed	1
new-miR-9243	LOC_Os08g19520.1	3	11.105	1	20	1536	1555	CUUCCUUCGUCAUAUUAUAA	GUGUGAUGUGAUGAAGGAAG	Cleavage	cDNA|retrotransposon protein, putative, unclassified, expressed	1
new-miR-9243	LOC_Os12g11020.1	3	16.46	1	20	1200	1219	CUUCCUUCGUCAUAUUAUAA	CUAUAAUGUGAAGAAGGGAG	Translation	cDNA|retrotransposon protein, putative, unclassified	1
new-miR-9243	LOC_Os01g35504.1	3	22.151	1	20	1272	1291	CUUCCUUCGUCAUAUUAUAA	UUAUAAUGUGAAGAAGGGAU	Translation	cDNA|retrotransposon protein, putative, unclassified, expressed	1
new-miR-9243	LOC_Os05g16800.1	3	23.193	1	20	2128	2147	CUUCCUUCGUCAUAUUAUAA	UUAUAAUGUGAAGAAGGGAU	Translation	cDNA|retrotransposon protein, putative, unclassified, expressed	1
new-miR-9243	LOC_Os12g17620.1	3	22.713	1	20	2538	2557	CUUCCUUCGUCAUAUUAUAA	UUAUAAUGUGAAGAAGGGAU	Translation	cDNA|retrotransposon protein, putative, unclassified, expressed	1
new-miR-9243	LOC_Os12g18840.1	3	19.652	1	20	2283	2302	CUUCCUUCGUCAUAUUAUAA	UUAUAAUGUGAAGAAGGGAU	Translation	cDNA|retrotransposon protein, putative, unclassified, expressed	1
new-miR-9243	LOC_Os07g26780.1	3	23.868	1	20	3954	3973	CUUCCUUCGUCAUAUUAUAA	UUAUAAUGUGAAGAAGGGAU	Translation	cDNA|retrotransposon protein, putative, unclassified, expressed	1
new-miR-9243	LOC_Os11g41480.1	3	22.52	1	20	2651	2670	CUUCCUUCGUCAUAUUAUAA	UUAUAAUAUCACCAAGGGGG	Translation	cDNA|retrotransposon protein, putative, Ty3-gypsy subclass, expressed	1
OsmiR156j-3p	LOC_Os05g13940.1	3	18.327	1	20	1469	1488	GCUCGCUCCUCUUUCUGUCA	CGCCAGAGGGAGGAGCGAGC	Cleavage	cDNA|retrotransposon protein, putative, unclassified, expressed	1
OsmiR156j-3p	LOC_Os04g34890.1	3	17.348	1	20	346	365	GCUCGCUCCUCUUUCUGUCA	GGAGAGAGAGAGGAGCGGGC	Cleavage	cDNA|expressed protein	1
OsmiR167e-3p	LOC_Os08g12760.3	1.5	22.632	1	21	1450	1470	AGAUCAUGUUGCAGCUUCACU	GGUGAAGCUGGAACAUGGUCU	Translation	cDNA|YT521-B, putative, expressed	1
OsmiR167e-3p	LOC_Os08g12760.4	1.5	22.632	1	21	1472	1492	AGAUCAUGUUGCAGCUUCACU	GGUGAAGCUGGAACAUGGUCU	Translation	cDNA|YT521-B, putative, expressed	1
OsmiR167e-3p	LOC_Os08g12760.2	1.5	22.632	1	21	1504	1524	AGAUCAUGUUGCAGCUUCACU	GGUGAAGCUGGAACAUGGUCU	Translation	cDNA|YT521-B, putative, expressed	1
OsmiR167e-3p	LOC_Os08g12760.1	1.5	22.632	1	21	1525	1545	AGAUCAUGUUGCAGCUUCACU	GGUGAAGCUGGAACAUGGUCU	Translation	cDNA|YT521-B, putative, expressed	1
OsmiR167e-3p	LOC_Os10g25750.1	3	19.386	1	21	1323	1343	AGAUCAUGUUGCAGCUUCACU	GGUGAAGCUGGAAUAUGAGCU	Translation	cDNA|transposon protein, putative, CACTA, En/Spm sub-class	1
OsmiR167e-3p	LOC_Os03g31180.1	3	21.204	1	21	591	612	AGAUCAUGU-UGCAGCUUCACU	GGUGCAGCUGCACACAUGAUCU	Translation	cDNA|diacylglycerol kinase 1, putative, expressed	1
OsmiR167e-3p	LOC_Os03g31180.2	3	21.204	1	21	600	621	AGAUCAUGU-UGCAGCUUCACU	GGUGCAGCUGCACACAUGAUCU	Translation	cDNA|diacylglycerol kinase 1, putative, expressed	1
OsmiR167e-3p	LOC_Os02g18660.1	3	18.914	1	20	2220	2239	AGAUCAUGUUGCAGCUUCAC	GUAAUGCUCCAACAUGAUCU	Cleavage	cDNA|expressed protein	1
OsmiR167h-3p	LOC_Os01g20900.7	1	18.06	1	20	611	630	AGGUCAUGCUGUAGUUUCAU	AAGAAACUACAGCAUGACCU	Cleavage	cDNA|OsWAK4 - OsWAK receptor-like cytoplasmic kinase OsWAK-RLCK, expressed	1
OsmiR167h-3p	LOC_Os01g20900.6	1	18.06	1	20	611	630	AGGUCAUGCUGUAGUUUCAU	AAGAAACUACAGCAUGACCU	Cleavage	cDNA|OsWAK4 - OsWAK receptor-like cytoplasmic kinase OsWAK-RLCK, expressed	1
OsmiR167h-3p	LOC_Os01g20900.2	1	18.06	1	20	611	630	AGGUCAUGCUGUAGUUUCAU	AAGAAACUACAGCAUGACCU	Cleavage	cDNA|OsWAK4 - OsWAK receptor-like cytoplasmic kinase OsWAK-RLCK, expressed	1
OsmiR167h-3p	LOC_Os01g20900.1	1	18.06	1	20	611	630	AGGUCAUGCUGUAGUUUCAU	AAGAAACUACAGCAUGACCU	Cleavage	cDNA|OsWAK4 - OsWAK receptor-like cytoplasmic kinase OsWAK-RLCK, expressed	1
OsmiR167h-3p	LOC_Os01g20900.5	1	18.06	1	20	611	630	AGGUCAUGCUGUAGUUUCAU	AAGAAACUACAGCAUGACCU	Cleavage	cDNA|OsWAK4 - OsWAK receptor-like cytoplasmic kinase OsWAK-RLCK, expressed	1
OsmiR167h-3p	LOC_Os01g20900.3	1	18.06	1	20	611	630	AGGUCAUGCUGUAGUUUCAU	AAGAAACUACAGCAUGACCU	Cleavage	cDNA|OsWAK4 - OsWAK receptor-like cytoplasmic kinase OsWAK-RLCK, expressed	1
OsmiR167h-3p	LOC_Os01g20900.4	1	18.06	1	20	611	630	AGGUCAUGCUGUAGUUUCAU	AAGAAACUACAGCAUGACCU	Cleavage	cDNA|OsWAK4 - OsWAK receptor-like cytoplasmic kinase OsWAK-RLCK, expressed	1
OsmiR167h-3p	LOC_Os03g25950.1	2.5	17.832	1	20	511	530	AGGUCAUGCUGUAGUUUCAU	GUGAAACUGCAGCUUGACCU	Cleavage	cDNA|expressed protein	1
OsmiR167h-3p	LOC_Os06g13560.4	3	23.135	1	20	78	97	AGGUCAUGCUGUAGUUUCAU	AUGAAGUUGGAGCAUGACUU	Translation	cDNA|SAM dependent carboxyl methyltransferase, putative, expressed	1
OsmiR167h-3p	LOC_Os06g13560.2	3	23.684	1	20	77	96	AGGUCAUGCUGUAGUUUCAU	AUGAAGUUGGAGCAUGACUU	Translation	cDNA|SAM dependent carboxyl methyltransferase, putative, expressed	1
OsmiR167h-3p	LOC_Os06g13560.1	3	23.14	1	20	77	96	AGGUCAUGCUGUAGUUUCAU	AUGAAGUUGGAGCAUGACUU	Translation	cDNA|SAM dependent carboxyl methyltransferase, putative, expressed	1
OsmiR167h-3p	LOC_Os06g13560.5	3	23.14	1	20	77	96	AGGUCAUGCUGUAGUUUCAU	AUGAAGUUGGAGCAUGACUU	Translation	cDNA|SAM dependent carboxyl methyltransferase, putative, expressed	1
OsmiR167h-3p	LOC_Os06g13560.3	3	21.713	1	20	137	156	AGGUCAUGCUGUAGUUUCAU	AUGAAGUUGGAGCAUGACUU	Translation	cDNA|SAM dependent carboxyl methyltransferase, putative, expressed	1
OsmiR167h-3p	LOC_Os01g74610.1	3	14.554	1	20	2718	2737	AGGUCAUGCUGUAGUUUCAU	AUGGGAAUAUAGCAUGGCCU	Cleavage	cDNA|zinc finger, C3HC4 type domain containing protein, expressed	1
OsmiR167h-3p	LOC_Os02g55020.1	3	13.164	1	20	1322	1341	AGGUCAUGCUGUAGUUUCAU	AUGAAACUAAAGGAUGAUUU	Translation	cDNA|uncharacterized PPR-repeat protein, putative, expressed	1
OsmiR167h-3p	LOC_Os01g41565.1	3	12.229	1	20	416	434	AGGUCAUGCUGUAGUUUCAU	AUGAAA-UACAGUAUGGCCU	Cleavage	cDNA|ATP-binding domain-containing protein, putative, expressed	1
OsmiR167h-3p	LOC_Os02g52470.1	3	11.715	1	20	643	661	AGGUCAUGCUGUAGUUUCAU	AUGAAA-UACAGUAUGGCCU	Cleavage	cDNA|ATP-binding domain-containing protein, putative, expressed	1
OsmiR167h-3p	LOC_Os02g52470.2	3	11.715	1	20	646	664	AGGUCAUGCUGUAGUUUCAU	AUGAAA-UACAGUAUGGCCU	Cleavage	cDNA|ATP-binding domain-containing protein, putative, expressed	1
OsmiR167i-3p	LOC_Os08g12760.3	1.5	22.632	1	21	1450	1470	AGAUCAUGUUGCAGCUUCACU	GGUGAAGCUGGAACAUGGUCU	Translation	cDNA|YT521-B, putative, expressed	1
OsmiR167i-3p	LOC_Os08g12760.4	1.5	22.632	1	21	1472	1492	AGAUCAUGUUGCAGCUUCACU	GGUGAAGCUGGAACAUGGUCU	Translation	cDNA|YT521-B, putative, expressed	1
OsmiR167i-3p	LOC_Os08g12760.2	1.5	22.632	1	21	1504	1524	AGAUCAUGUUGCAGCUUCACU	GGUGAAGCUGGAACAUGGUCU	Translation	cDNA|YT521-B, putative, expressed	1
OsmiR167i-3p	LOC_Os08g12760.1	1.5	22.632	1	21	1525	1545	AGAUCAUGUUGCAGCUUCACU	GGUGAAGCUGGAACAUGGUCU	Translation	cDNA|YT521-B, putative, expressed	1
OsmiR167i-3p	LOC_Os10g25750.1	3	19.386	1	21	1323	1343	AGAUCAUGUUGCAGCUUCACU	GGUGAAGCUGGAAUAUGAGCU	Translation	cDNA|transposon protein, putative, CACTA, En/Spm sub-class	1
OsmiR167i-3p	LOC_Os03g31180.1	3	21.204	1	21	591	612	AGAUCAUGU-UGCAGCUUCACU	GGUGCAGCUGCACACAUGAUCU	Translation	cDNA|diacylglycerol kinase 1, putative, expressed	1
OsmiR167i-3p	LOC_Os03g31180.2	3	21.204	1	21	600	621	AGAUCAUGU-UGCAGCUUCACU	GGUGCAGCUGCACACAUGAUCU	Translation	cDNA|diacylglycerol kinase 1, putative, expressed	1
OsmiR167i-3p	LOC_Os02g18660.1	3	18.914	1	20	2220	2239	AGAUCAUGUUGCAGCUUCAC	GUAAUGCUCCAACAUGAUCU	Cleavage	cDNA|expressed protein	1
OsmiR169b	LOC_Os10g20990.1	2.5	19.021	1	21	1084	1104	CAGCCAAGGAUGACUUGCCGG	UUGGUACGUCAUCCUUGGUUG	Cleavage	cDNA|ribosomal protein S12 containing protein, expressed	1
OsmiR169b	LOC_Os03g07880.3	2.5	12.164	1	20	757	776	CAGCCAAGGAUGACUUGCCG	UGGCAAAUCAUCCUUGGCUU	Cleavage	cDNA|nuclear transcription factor Y subunit, putative, expressed	1
OsmiR169b	LOC_Os03g07880.1	2.5	12.164	1	20	845	864	CAGCCAAGGAUGACUUGCCG	UGGCAAAUCAUCCUUGGCUU	Cleavage	cDNA|nuclear transcription factor Y subunit, putative, expressed	1
OsmiR169b	LOC_Os03g07880.2	2.5	12.164	1	20	994	1013	CAGCCAAGGAUGACUUGCCG	UGGCAAAUCAUCCUUGGCUU	Cleavage	cDNA|nuclear transcription factor Y subunit, putative, expressed	1
OsmiR169b	LOC_Os07g41720.1	2.5	18.293	1	20	1170	1189	CAGCCAAGGAUGACUUGCCG	UGGCAAUUCAUCCUUGGCUU	Cleavage	cDNA|nuclear transcription factor Y subunit, putative, expressed	1
OsmiR169b	LOC_Os07g41720.2	2.5	18.293	1	20	1303	1322	CAGCCAAGGAUGACUUGCCG	UGGCAAUUCAUCCUUGGCUU	Cleavage	cDNA|nuclear transcription factor Y subunit, putative, expressed	1
OsmiR169b	LOC_Os03g29760.3	2.5	21.657	1	20	1265	1284	CAGCCAAGGAUGACUUGCCG	UGGCAAUUCAUCCUUGGCUU	Cleavage	cDNA|nuclear transcription factor Y subunit, putative, expressed	1
OsmiR169b	LOC_Os03g29760.1	2.5	21.657	1	20	1285	1304	CAGCCAAGGAUGACUUGCCG	UGGCAAUUCAUCCUUGGCUU	Cleavage	cDNA|nuclear transcription factor Y subunit, putative, expressed	1
OsmiR169b	LOC_Os12g42400.2	2.5	21.518	1	20	1203	1222	CAGCCAAGGAUGACUUGCCG	AGGCAACUCAUUCUUGGCUG	Cleavage	cDNA|nuclear transcription factor Y subunit, putative, expressed	1
OsmiR169b	LOC_Os12g42400.3	2.5	21.518	1	20	1248	1267	CAGCCAAGGAUGACUUGCCG	AGGCAACUCAUUCUUGGCUG	Cleavage	cDNA|nuclear transcription factor Y subunit, putative, expressed	1
OsmiR169b	LOC_Os12g42400.1	2.5	21.518	1	20	1257	1276	CAGCCAAGGAUGACUUGCCG	AGGCAACUCAUUCUUGGCUG	Cleavage	cDNA|nuclear transcription factor Y subunit, putative, expressed	1
OsmiR169b	LOC_Os03g29760.2	2.5	21.657	1	20	1365	1384	CAGCCAAGGAUGACUUGCCG	UGGCAAUUCAUCCUUGGCUU	Cleavage	cDNA|nuclear transcription factor Y subunit, putative, expressed	1
OsmiR169b	LOC_Os02g53620.1	3	17.626	1	20	989	1008	CAGCCAAGGAUGACUUGCCG	AGGCAAUUCAUCCUUGGCUU	Cleavage	cDNA|nuclear transcription factor Y subunit, putative, expressed	1
OsmiR169b	LOC_Os11g14570.3	3	22.104	1	21	1134	1154	CAGCCAAGGAUGACUUGCCGG	UUGGAGGGUCGUCCUUGGCUG	Cleavage	cDNA|expressed protein	1
OsmiR169b	LOC_Os11g14570.4	3	22.104	1	21	1156	1176	CAGCCAAGGAUGACUUGCCGG	UUGGAGGGUCGUCCUUGGCUG	Cleavage	cDNA|expressed protein	1
OsmiR169b	LOC_Os11g14570.2	3	22.104	1	21	1147	1167	CAGCCAAGGAUGACUUGCCGG	UUGGAGGGUCGUCCUUGGCUG	Cleavage	cDNA|expressed protein	1
OsmiR169b	LOC_Os11g14570.1	3	22.104	1	21	1156	1176	CAGCCAAGGAUGACUUGCCGG	UUGGAGGGUCGUCCUUGGCUG	Cleavage	cDNA|expressed protein	1
OsmiR169b	LOC_Os01g41650.1	3	20.845	1	21	23	43	CAGCCAAGGAUGACUUGCCGG	UCGGAGUGUCAUUCUUGGCUG	Cleavage	cDNA|pentatricopeptide, putative, expressed	1
OsmiR171g	LOC_Os07g01020.1	2.5	20.854	1	20	1190	1209	GAGGUGAGCCGAGCCAAUAU	UUGUUGGCUUGGCUCACUUC	Cleavage	cDNA|SOR/SNZ family protein, putative, expressed	1
OsmiR171g	LOC_Os01g65720.1	3	12.46	1	21	1069	1089	GAGGUGAGCCGAGCCAAUAUC	GAUGAUGGGUCGGCUUACCUC	Cleavage	cDNA|expressed protein	1
OsmiR1859	LOC_Os02g43780.1	2	14.567	1	22	381	402	UUUCCUAUGACGUCCAUUCCAA	UUGGAAUGGGUAUCAUAGGAAA	Translation	cDNA|hAT dimerisation domain-containing protein, putative, expressed	1
OsmiR1859	LOC_Os01g25810.1	3	17.14	1	22	605	626	UUUCCUAUGACGUCCAUUCCAA	UUGGAAUGGGUGGCCUAGGAAA	Translation	cDNA|powdery mildew resistance protein PM3A, putative, expressed	1
OsmiR1859	LOC_Os11g40160.1	3	18.811	1	22	1602	1623	UUUCCUAUGACGUCCAUUCCAA	UUGGAAUGGGGGGUAUAGGAAA	Translation	cDNA|expressed protein	1
OsmiR1859	LOC_Os07g30970.2	3	20.041	1	21	939	959	UUUCCUAUGACGUCCAUUCCA	UGGAUUGGAUGUGAUGGGAAA	Translation	cDNA|nucleoside diphosphate kinase, putative, expressed	1
OsmiR1859	LOC_Os07g30970.1	3	20.041	1	21	741	761	UUUCCUAUGACGUCCAUUCCA	UGGAUUGGAUGUGAUGGGAAA	Translation	cDNA|nucleoside diphosphate kinase, putative, expressed	1
OsmiR1859	LOC_Os11g28950.1	3	16.914	1	22	1673	1694	UUUCCUAUGACGUCCAUUCCAA	UCGGAAUGGAGAUAAUAGGAAA	Translation	cDNA|pollen signalling protein with adenylyl cyclase activity, putative, expressed	1
OsmiR1861b	LOC_Os01g63810.2	3	20.214	1	20	610	629	CGAUCUUGAGGCAGGAACUG	AAGUUCUUGCUGCAAGAUCG	Translation	cDNA|starch binding domain containing protein, putative, expressed	1
OsmiR1861b	LOC_Os01g63810.1	3	20.214	1	20	666	685	CGAUCUUGAGGCAGGAACUG	AAGUUCUUGCUGCAAGAUCG	Translation	cDNA|starch binding domain containing protein, putative, expressed	1
OsmiR1861b	LOC_Os05g51790.1	3	19.225	1	22	578	599	CGAUCUUGAGGCAGGAACUGAG	CCCAGUUUCUUCCUCAAGACCG	Cleavage	cDNA|RecF/RecN/SMC N terminal domain containing protein, expressed	1
OsmiR1861b	LOC_Os05g51790.2	3	19.225	1	22	533	554	CGAUCUUGAGGCAGGAACUGAG	CCCAGUUUCUUCCUCAAGACCG	Cleavage	cDNA|RecF/RecN/SMC N terminal domain containing protein, expressed	1
OsmiR1861d	LOC_Os05g51790.1	2	19.225	1	22	578	599	UGGUCUUGAGGCAGGAACUGAG	CCCAGUUUCUUCCUCAAGACCG	Cleavage	cDNA|RecF/RecN/SMC N terminal domain containing protein, expressed	1
OsmiR1861d	LOC_Os05g51790.2	2	19.225	1	22	533	554	UGGUCUUGAGGCAGGAACUGAG	CCCAGUUUCUUCCUCAAGACCG	Cleavage	cDNA|RecF/RecN/SMC N terminal domain containing protein, expressed	1
OsmiR1861d	LOC_Os09g09500.1	2	18.952	1	20	1805	1824	UGGUCUUGAGGCAGGAACUG	CAUUUCCUGCUUCAAGGCCA	Cleavage	cDNA|lectin-like receptor kinase, putative, expressed	1
OsmiR1861d	LOC_Os01g55750.2	2.5	23.903	1	20	663	682	UGGUCUUGAGGCAGGAACUG	CAGUUCCCGCCGCAGGACCA	Translation	cDNA|TCP family transcription factor, putative, expressed	1
OsmiR1861d	LOC_Os01g55750.3	2.5	23.903	1	20	669	688	UGGUCUUGAGGCAGGAACUG	CAGUUCCCGCCGCAGGACCA	Translation	cDNA|TCP family transcription factor, putative, expressed	1
OsmiR1861d	LOC_Os01g55750.1	2.5	23.903	1	20	856	875	UGGUCUUGAGGCAGGAACUG	CAGUUCCCGCCGCAGGACCA	Translation	cDNA|TCP family transcription factor, putative, expressed	1
OsmiR1861d	LOC_Os05g08170.1	3	21.47	1	20	761	780	UGGUCUUGAGGCAGGAACUG	CGGUUUCUGCUCCAGGACCA	Translation	cDNA|retrotransposon protein, putative, Ty3-gypsy subclass, expressed	1
OsmiR1861d	LOC_Os05g27520.1	3	15.588	1	20	1128	1147	UGGUCUUGAGGCAGGAACUG	AAGAUCGUGCCUCAAGACCA	Cleavage	cDNA|expressed protein	1
OsmiR1861d	LOC_Os05g27520.2	3	14.796	1	20	1125	1144	UGGUCUUGAGGCAGGAACUG	AAGAUCGUGCCUCAAGACCA	Cleavage	cDNA|expressed protein	1
OsmiR1861d	LOC_Os02g16830.1	3	9.785	1	20	435	454	UGGUCUUGAGGCAGGAACUG	CAAUUCUUGCCUGAAGGCCA	Cleavage	cDNA|glutelin, putative, expressed	1
OsmiR1861d	LOC_Os02g16820.1	3	9.785	1	20	436	455	UGGUCUUGAGGCAGGAACUG	CAAUUCUUGCCUGAAGGCCA	Cleavage	cDNA|glutelin, putative, expressed	1
OsmiR1861d	LOC_Os07g45020.1	3	20.241	1	22	998	1019	UGGUCUUGAGGCAGGAACUGAG	CACACUUCCGGUCUCAAGACUA	Cleavage	cDNA|retrotransposon protein, putative, Ty3-gypsy subclass, expressed	1
OsmiR1861d	LOC_Os02g05230.1	3	19.147	1	20	2711	2730	UGGUCUUGAGGCAGGAACUG	CAUCUCUUGCCUCAAGAUCA	Cleavage	cDNA|retrotransposon protein, putative, unclassified, expressed	1
OsmiR1861d	LOC_Os01g66080.1	3	19.224	1	20	2801	2820	UGGUCUUGAGGCAGGAACUG	CAUCUCUUGCCUCAAGAUCA	Cleavage	cDNA|retrotransposon protein, putative, unclassified, expressed	1
OsmiR1861d	LOC_Os12g22210.1	3	19.072	1	20	3278	3297	UGGUCUUGAGGCAGGAACUG	CAUCUCUUGCCUCAAGAUCA	Cleavage	cDNA|retrotransposon protein, putative, unclassified, expressed	1
OsmiR1861e	LOC_Os01g63810.2	2.5	20.214	1	20	610	629	CGGUCUUGUGGCAAGAACUG	AAGUUCUUGCUGCAAGAUCG	Cleavage	cDNA|starch binding domain containing protein, putative, expressed	1
OsmiR1861e	LOC_Os01g63810.1	2.5	20.214	1	20	666	685	CGGUCUUGUGGCAAGAACUG	AAGUUCUUGCUGCAAGAUCG	Cleavage	cDNA|starch binding domain containing protein, putative, expressed	1
OsmiR1861e	LOC_Os06g44970.1	3	21.835	1	21	1696	1716	CGGUCUUGUGGCAAGAACUGA	UCAUUUCUUGUGGCAAGACCG	Translation	cDNA|auxin efflux carrier component, putative, expressed	1
OsmiR1861e	LOC_Os03g18710.1	2.5	19.429	1	20	4045	4064	CGGUCUUGUGGCAAGAACUG	CAGUUCUUGCAAAGAGACCG	Translation	cDNA|expressed protein	1
OsmiR1861f	LOC_Os01g63810.2	3	20.214	1	20	610	629	CGAUCUUGAGGCAGGAACUG	AAGUUCUUGCUGCAAGAUCG	Translation	cDNA|starch binding domain containing protein, putative, expressed	1
OsmiR1861f	LOC_Os01g63810.1	3	20.214	1	20	666	685	CGAUCUUGAGGCAGGAACUG	AAGUUCUUGCUGCAAGAUCG	Translation	cDNA|starch binding domain containing protein, putative, expressed	1
OsmiR1861f	LOC_Os05g51790.1	3	19.225	1	22	578	599	CGAUCUUGAGGCAGGAACUGAG	CCCAGUUUCUUCCUCAAGACCG	Cleavage	cDNA|RecF/RecN/SMC N terminal domain containing protein, expressed	1
OsmiR1861f	LOC_Os05g51790.2	3	19.225	1	22	533	554	CGAUCUUGAGGCAGGAACUGAG	CCCAGUUUCUUCCUCAAGACCG	Cleavage	cDNA|RecF/RecN/SMC N terminal domain containing protein, expressed	1
OsmiR1861g	LOC_Os08g32060.1	3	20.595	1	20	380	399	CAGUCUUGUGGCAAGAACUG	CGGUUCUUGCUAGAGGAUUG	Cleavage	cDNA|spotted leaf 11, putative, expressed	1
OsmiR1861h	LOC_Os05g51790.1	1.5	19.225	1	22	578	599	CGGUCUUGAGGCAGGAACUGAG	CCCAGUUUCUUCCUCAAGACCG	Cleavage	cDNA|RecF/RecN/SMC N terminal domain containing protein, expressed	1
OsmiR1861h	LOC_Os05g51790.2	1.5	19.225	1	22	533	554	CGGUCUUGAGGCAGGAACUGAG	CCCAGUUUCUUCCUCAAGACCG	Cleavage	cDNA|RecF/RecN/SMC N terminal domain containing protein, expressed	1
OsmiR1861h	LOC_Os09g09500.1	3	18.952	1	20	1805	1824	CGGUCUUGAGGCAGGAACUG	CAUUUCCUGCUUCAAGGCCA	Cleavage	cDNA|lectin-like receptor kinase, putative, expressed	1
OsmiR1861h	LOC_Os01g03090.2	3	14.661	1	20	740	759	CGGUCUUGAGGCAGGAACUG	UAGUUCCUGCAUCACGACCG	Translation	cDNA|methyltransferase, putative, expressed	1
OsmiR1861h	LOC_Os01g03090.1	3	14.661	1	20	1100	1119	CGGUCUUGAGGCAGGAACUG	UAGUUCCUGCAUCACGACCG	Translation	cDNA|methyltransferase, putative, expressed	1
OsmiR1861h	LOC_Os04g33950.1	3	15.61	1	20	979	998	CGGUCUUGAGGCAGGAACUG	UAUUUCAUGUCUCAAGACCG	Cleavage	cDNA|E2F family transcription factor protein, putative, expressed	1
OsmiR1861h	LOC_Os12g01030.1	3	15.974	1	20	609	628	CGGUCUUGAGGCAGGAACUG	CAGGCCCCGCCUCAAGACCG	Cleavage	cDNA|monoglyceride lipase, putative, expressed	1
OsmiR1861h	LOC_Os11g01040.1	3	15.974	1	20	691	710	CGGUCUUGAGGCAGGAACUG	CAGGCCCCGCCUCAAGACCG	Cleavage	cDNA|monoglyceride lipase, putative, expressed	1
OsmiR1861i	LOC_Os01g63810.2	3	20.214	1	20	610	629	CGAUCUUGAGGCAGGAACUG	AAGUUCUUGCUGCAAGAUCG	Translation	cDNA|starch binding domain containing protein, putative, expressed	1
OsmiR1861i	LOC_Os01g63810.1	3	20.214	1	20	666	685	CGAUCUUGAGGCAGGAACUG	AAGUUCUUGCUGCAAGAUCG	Translation	cDNA|starch binding domain containing protein, putative, expressed	1
OsmiR1861i	LOC_Os05g51790.1	3	19.225	1	22	578	599	CGAUCUUGAGGCAGGAACUGAG	CCCAGUUUCUUCCUCAAGACCG	Cleavage	cDNA|RecF/RecN/SMC N terminal domain containing protein, expressed	1
OsmiR1861i	LOC_Os05g51790.2	3	19.225	1	22	533	554	CGAUCUUGAGGCAGGAACUGAG	CCCAGUUUCUUCCUCAAGACCG	Cleavage	cDNA|RecF/RecN/SMC N terminal domain containing protein, expressed	1
OsmiR1861j	LOC_Os05g51790.1	1.5	19.225	1	22	578	599	CGGUCUUGAGGCAGGAACUGAG	CCCAGUUUCUUCCUCAAGACCG	Cleavage	cDNA|RecF/RecN/SMC N terminal domain containing protein, expressed	1
OsmiR1861j	LOC_Os05g51790.2	1.5	19.225	1	22	533	554	CGGUCUUGAGGCAGGAACUGAG	CCCAGUUUCUUCCUCAAGACCG	Cleavage	cDNA|RecF/RecN/SMC N terminal domain containing protein, expressed	1
OsmiR1861j	LOC_Os09g09500.1	3	18.952	1	20	1805	1824	CGGUCUUGAGGCAGGAACUG	CAUUUCCUGCUUCAAGGCCA	Cleavage	cDNA|lectin-like receptor kinase, putative, expressed	1
OsmiR1861j	LOC_Os01g03090.2	3	14.661	1	20	740	759	CGGUCUUGAGGCAGGAACUG	UAGUUCCUGCAUCACGACCG	Translation	cDNA|methyltransferase, putative, expressed	1
OsmiR1861j	LOC_Os01g03090.1	3	14.661	1	20	1100	1119	CGGUCUUGAGGCAGGAACUG	UAGUUCCUGCAUCACGACCG	Translation	cDNA|methyltransferase, putative, expressed	1
OsmiR1861j	LOC_Os04g33950.1	3	15.61	1	20	979	998	CGGUCUUGAGGCAGGAACUG	UAUUUCAUGUCUCAAGACCG	Cleavage	cDNA|E2F family transcription factor protein, putative, expressed	1
OsmiR1861j	LOC_Os12g01030.1	3	15.974	1	20	609	628	CGGUCUUGAGGCAGGAACUG	CAGGCCCCGCCUCAAGACCG	Cleavage	cDNA|monoglyceride lipase, putative, expressed	1
OsmiR1861j	LOC_Os11g01040.1	3	15.974	1	20	691	710	CGGUCUUGAGGCAGGAACUG	CAGGCCCCGCCUCAAGACCG	Cleavage	cDNA|monoglyceride lipase, putative, expressed	1
OsmiR1861k	LOC_Os01g63810.2	2.5	20.214	1	20	610	629	CGGUCUUGUGGCAAGAACUG	AAGUUCUUGCUGCAAGAUCG	Cleavage	cDNA|starch binding domain containing protein, putative, expressed	1
OsmiR1861k	LOC_Os01g63810.1	2.5	20.214	1	20	666	685	CGGUCUUGUGGCAAGAACUG	AAGUUCUUGCUGCAAGAUCG	Cleavage	cDNA|starch binding domain containing protein, putative, expressed	1
OsmiR1861k	LOC_Os06g44970.1	3	21.835	1	21	1696	1716	CGGUCUUGUGGCAAGAACUGA	UCAUUUCUUGUGGCAAGACCG	Translation	cDNA|auxin efflux carrier component, putative, expressed	1
OsmiR1861k	LOC_Os03g18710.1	2.5	19.429	1	20	4045	4064	CGGUCUUGUGGCAAGAACUG	CAGUUCUUGCAAAGAGACCG	Translation	cDNA|expressed protein	1
OsmiR1861l	LOC_Os01g63810.2	3	20.214	1	20	610	629	CGAUCUUGAGGCAGGAACUG	AAGUUCUUGCUGCAAGAUCG	Translation	cDNA|starch binding domain containing protein, putative, expressed	1
OsmiR1861l	LOC_Os01g63810.1	3	20.214	1	20	666	685	CGAUCUUGAGGCAGGAACUG	AAGUUCUUGCUGCAAGAUCG	Translation	cDNA|starch binding domain containing protein, putative, expressed	1
OsmiR1861l	LOC_Os05g51790.1	3	19.225	1	22	578	599	CGAUCUUGAGGCAGGAACUGAG	CCCAGUUUCUUCCUCAAGACCG	Cleavage	cDNA|RecF/RecN/SMC N terminal domain containing protein, expressed	1
OsmiR1861l	LOC_Os05g51790.2	3	19.225	1	22	533	554	CGAUCUUGAGGCAGGAACUGAG	CCCAGUUUCUUCCUCAAGACCG	Cleavage	cDNA|RecF/RecN/SMC N terminal domain containing protein, expressed	1
OsmiR1861m	LOC_Os01g63810.2	2.5	20.214	1	20	610	629	CGGUCUUGUGGCAAGAACUG	AAGUUCUUGCUGCAAGAUCG	Cleavage	cDNA|starch binding domain containing protein, putative, expressed	1
OsmiR1861m	LOC_Os01g63810.1	2.5	20.214	1	20	666	685	CGGUCUUGUGGCAAGAACUG	AAGUUCUUGCUGCAAGAUCG	Cleavage	cDNA|starch binding domain containing protein, putative, expressed	1
OsmiR1861m	LOC_Os06g44970.1	3	21.835	1	21	1696	1716	CGGUCUUGUGGCAAGAACUGA	UCAUUUCUUGUGGCAAGACCG	Translation	cDNA|auxin efflux carrier component, putative, expressed	1
OsmiR1861m	LOC_Os03g18710.1	2.5	19.429	1	20	4045	4064	CGGUCUUGUGGCAAGAACUG	CAGUUCUUGCAAAGAGACCG	Translation	cDNA|expressed protein	1
OsmiR1861n	LOC_Os03g03710.1	2.5	20.398	1	22	842	863	CGAUCUUGUGGCAGGAGCUGAG	UUGAGCUCUUGCCACAAGAUCA	Cleavage	cDNA|ribonuclease protein, putative, expressed	1
OsmiR1861n	LOC_Os10g40730.1	2.5	20.706	1	20	721	740	CGAUCUUGUGGCAGGAGCUG	CGGCUCUUGCUACAAGAUCA	Cleavage	cDNA|expansin precursor, putative, expressed	1
OsmiR1861n	LOC_Os09g38800.1	2.5	17.275	1	20	926	945	CGAUCUUGUGGCAGGAGCUG	CAGCUUCUGCCGCAACAUCG	Cleavage	cDNA|OsWAK88 - OsWAK pseudogene, expressed	1
OsmiR1861n	LOC_Os06g27750.1	3	14.687	1	22	400	421	CGAUCUUGUGGCAGGAGCUGAG	UUCAGCUCUUCUGACAAGAUCG	Translation	cDNA|retrotransposon protein, putative, Ty3-gypsy subclass, expressed	1
OsmiR1861n	LOC_Os06g02900.1	3	21.698	1	22	205	226	CGAUCUUGUGGCAGGAGCUGAG	UUCUGCUCCGGCCACAAGGUUG	Cleavage	cDNA|aspartic proteinase nepenthesin-2 precursor, putative, expressed	1
OsmiR1861n	LOC_Os01g63810.2	3	20.214	1	20	610	629	CGAUCUUGUGGCAGGAGCUG	AAGUUCUUGCUGCAAGAUCG	Cleavage	cDNA|starch binding domain containing protein, putative, expressed	1
OsmiR1861n	LOC_Os01g63810.1	3	20.214	1	20	666	685	CGAUCUUGUGGCAGGAGCUG	AAGUUCUUGCUGCAAGAUCG	Cleavage	cDNA|starch binding domain containing protein, putative, expressed	1
OsmiR1861n	LOC_Os01g39840.2	3	18.448	1	22	2104	2125	CGAUCUUGUGGCAGGAGCUGAG	UUCACCUCUUGCCAGAAGGUCG	Cleavage	cDNA|expressed protein	1
OsmiR1861n	LOC_Os08g05670.1	3	23.864	1	20	594	613	CGAUCUUGUGGCAGGAGCUG	CAGCUCCUGCUGUAAGGUCU	Cleavage	cDNA|HEAT repeat family protein, putative, expressed	1
OsmiR1861n	LOC_Os04g29000.1	2.5	20.456	1	20	615	634	CGAUCUUGUGGCAGGAGCUG	CAGCUCUGGCUGCAAGAUCG	Cleavage	cDNA|sulfotransferase domain containing protein, expressed	1
OsmiR1861n	LOC_Os05g32680.1	3	20.475	1	20	688	707	CGAUCUUGUGGCAGGAGCUG	CAACUCCUGCUAUGAGAUUG	Cleavage	cDNA|PAC, putative, expressed	1
OsmiR1861n	LOC_Os07g22680.1	3	14.882	1	22	518	539	CGAUCUUGUGGCAGGAGCUGAG	CACAUCACCUGCCGCAAGGUCG	Cleavage	cDNA|SKP1-like protein 1B, putative, expressed	1
OsmiR1881	LOC_Os03g15590.1	3	14.602	1	22	545	566	AAUGUUAUUGUAGCGUGGUGGU	ACCACCAGGCUGUGAUGACAUU	Cleavage	cDNA|eukaryotic translation initiation factor, putative, expressed	1
OsmiR1881	LOC_Os08g43120.1	2.5	15.694	1	23	505	527	AAUGUUAUUGUAGCGUGGUGGUG	CUUCACCAUGCUGAAAUGACAUU	Translation	cDNA|Plant PDR ABC transporter associated domain containing protein, expressed	1
OsmiR1881	LOC_Os06g10130.1	3	17.192	1	20	1003	1022	AAUGUUAUUGUAGCGUGGUG	CACUAUGUUGCAGUAGCAUU	Cleavage	cDNA|expressed protein	1
OsmiR1881	LOC_Os11g47030.1	3	14.833	1	24	1703	1725	AAUGUUAUUGUAGCGUGGUGGUGU	AUCUCACCAUGCUACAAUA-CAUU	Cleavage	cDNA|receptor protein kinase, putative, expressed	1
OsmiR1881	LOC_Os11g47240.1	3	14.84	1	24	1568	1590	AAUGUUAUUGUAGCGUGGUGGUGU	AUCUCACCAUGCUACAAUA-CAUU	Cleavage	cDNA|leucine-rich repeat receptor protein kinase EXS precursor, putative, expressed	1
OsmiR319a-3p.2-3p	LOC_Os03g57190.1	2.5	20.704	1	20	1182	1201	UUGGACUGAAGGGUGCUCCC	AGGGGGACCCUUCAGUCCAA	Cleavage	cDNA|TCP family transcription factor, putative, expressed	1
OsmiR319a-3p.2-3p	LOC_Os08g16660.1	3	19.863	1	20	92	111	UUGGACUGAAGGGUGCUCCC	AGGAGUACCUUUCAGUUCAG	Cleavage	cDNA|aspartic proteinase nepenthesin precursor, putative, expressed	1
OsmiR319a-3p.2-3p	LOC_Os07g05720.1	2.5	20.844	1	20	1330	1349	UUGGACUGAAGGGUGCUCCC	AGGGGGACCCUUCAGUCCAA	Cleavage	cDNA|TCP family transcription factor, putative, expressed	1
OsmiR319b	LOC_Os03g57190.1	2.5	20.704	1	20	1182	1201	UUGGACUGAAGGGUGCUCCC	AGGGGGACCCUUCAGUCCAA	Cleavage	cDNA|TCP family transcription factor, putative, expressed	1
OsmiR319b	LOC_Os08g16660.1	3	19.863	1	20	92	111	UUGGACUGAAGGGUGCUCCC	AGGAGUACCUUUCAGUUCAG	Cleavage	cDNA|aspartic proteinase nepenthesin precursor, putative, expressed	1
OsmiR319b	LOC_Os07g05720.1	2.5	20.844	1	20	1330	1349	UUGGACUGAAGGGUGCUCCC	AGGGGGACCCUUCAGUCCAA	Cleavage	cDNA|TCP family transcription factor, putative, expressed	1
OsmiR396c-5p	LOC_Os04g57050.1	2	20.362	1	21	853	873	UUCCACAGCUUUCUUGAACUU	GAGUUCAAGGAGGCUGUGGAC	Cleavage	cDNA|jasmonate O-methyltransferase, putative, expressed	1
OsmiR396c-5p	LOC_Os04g57070.1	2.5	23.012	1	21	598	618	UUCCACAGCUUUCUUGAACUU	GAGUUCAAGGAGGUUGUGGAC	Cleavage	cDNA|jasmonate O-methyltransferase, putative, expressed	1
OsmiR396c-5p	LOC_Os01g32750.1	2	20.9	1	20	580	599	UUCCACAGCUUUCUUGAACU	GGUUUAAGAGAGCUGUGGGA	Cleavage	cDNA|TATA binding protein-associated factor, putative, expressed	1
OsmiR396c-5p	LOC_Os04g56740.1	3	10.847	1	21	1572	1592	UUCCACAGCUUUCUUGAACUU	AAGUUCAAGGAAGAUGUUGAA	Cleavage	cDNA|IQ calmodulin-binding motif family protein, putative, expressed	1
OsmiR396c-5p	LOC_Os12g10180.1	3	23.182	1	21	460	480	UUCCACAGCUUUCUUGAACUU	AGGUUGAGGGAAGCUGUGGAG	Cleavage	cDNA|NBS-LRR type disease resistance protein Rps1-k-2, putative, expressed	1
OsmiR396c-5p	LOC_Os01g52640.3	2.5	24.757	1	20	2357	2376	UUCCACAGCUUUCUUGAACU	GGUUCAGUGAAGCUGUGGAA	Cleavage	cDNA|suppressor of phythchrome A, putative, expressed	1
OsmiR396c-5p	LOC_Os05g10580.1	3	17.083	1	21	1140	1160	UUCCACAGCUUUCUUGAACUU	AGGUUCCAGCAAGUUGUGGAA	Cleavage	cDNA|cullin family domain containing protein, putative, expressed	1
OsmiR396c-5p	LOC_Os10g32680.3	3	16.04	1	21	964	984	UUCCACAGCUUUCUUGAACUU	AAGUUCAACAAAUUUGUGGAG	Translation	cDNA|expressed protein	1
OsmiR396c-5p	LOC_Os10g32680.1	3	16.04	1	21	964	984	UUCCACAGCUUUCUUGAACUU	AAGUUCAACAAAUUUGUGGAG	Translation	cDNA|expressed protein	1
OsmiR396c-5p	LOC_Os10g32680.2	3	16.04	1	21	964	984	UUCCACAGCUUUCUUGAACUU	AAGUUCAACAAAUUUGUGGAG	Translation	cDNA|expressed protein	1
OsmiR396c-5p	LOC_Os07g40820.1	3	17.18	1	21	955	975	UUCCACAGCUUUCUUGAACUU	AUGUUCAAGAGAGGUGUGGAG	Cleavage	cDNA|PPR repeat domain containing protein, putative, expressed	1
OsmiR396c-5p	LOC_Os04g13100.1	3	19.652	1	21	2020	2040	UUCCACAGCUUUCUUGAACUU	AAGAAUGAGAAAGCUGUGGAA	Cleavage	cDNA|retrotransposon protein, putative, unclassified, expressed	1
OsmiR396c-5p	LOC_Os01g08560.2	2.5	17.012	1	21	1991	2011	UUCCACAGCUUUCUUGAACUU	GAGUUGCAGAAGGCUGUGGAA	Cleavage	cDNA|DnaK family protein, putative, expressed	1
OsmiR396c-5p	LOC_Os01g08560.1	2.5	17.012	1	21	1995	2015	UUCCACAGCUUUCUUGAACUU	GAGUUGCAGAAGGCUGUGGAA	Cleavage	cDNA|DnaK family protein, putative, expressed	1
OsmiR396c-5p	LOC_Os09g29584.1	3	17.354	1	20	2229	2248	UUCCACAGCUUUCUUGAACU	AGUUCAAGGAACUUGUGGAU	Translation	cDNA|OsWAK84 - OsWAK receptor-like protein OsWAK-RLP, expressed	1
OsmiR396c-5p	LOC_Os06g10310.1	2	18.404	1	19	425	444	UUCCACA-GCUUUCUUGAAC	GUUCAAGAAAGCCUGUGGAA	Cleavage	cDNA|growth regulating factor protein, putative, expressed	1
OsmiR396c-5p	LOC_Os06g02560.2	2	19.143	1	19	607	626	UUCCACA-GCUUUCUUGAAC	GUUCAAGAAAGCCUGUGGAA	Cleavage	cDNA|growth-regulating factor, putative, expressed	1
OsmiR396c-5p	LOC_Os04g51190.3	2	20.253	1	19	537	556	UUCCACA-GCUUUCUUGAAC	GUUCAAGAAAGCCUGUGGAA	Cleavage	cDNA|growth-regulating factor, putative, expressed	1
OsmiR396c-5p	LOC_Os04g51190.1	2	20.253	1	19	537	556	UUCCACA-GCUUUCUUGAAC	GUUCAAGAAAGCCUGUGGAA	Cleavage	cDNA|growth-regulating factor, putative, expressed	1
OsmiR396c-5p	LOC_Os04g51190.2	2	20.253	1	19	537	556	UUCCACA-GCUUUCUUGAAC	GUUCAAGAAAGCCUGUGGAA	Cleavage	cDNA|growth-regulating factor, putative, expressed	1
OsmiR396c-5p	LOC_Os06g02560.3	2	19.143	1	19	627	646	UUCCACA-GCUUUCUUGAAC	GUUCAAGAAAGCCUGUGGAA	Cleavage	cDNA|growth-regulating factor, putative, expressed	1
OsmiR396c-5p	LOC_Os06g02560.1	2	19.143	1	19	607	626	UUCCACA-GCUUUCUUGAAC	GUUCAAGAAAGCCUGUGGAA	Cleavage	cDNA|growth-regulating factor, putative, expressed	1
OsmiR396c-5p	LOC_Os11g35030.1	2	22.905	1	19	871	890	UUCCACA-GCUUUCUUGAAC	GUUCAAGAAAGCAUGUGGAA	Cleavage	cDNA|growth regulating factor protein, putative, expressed	1
OsmiR396c-5p	LOC_Os03g51970.1	2	24.259	1	19	421	440	UUCCACA-GCUUUCUUGAAC	GUUCAAGAAAGCAUGUGGAA	Cleavage	cDNA|growth-regulating factor, putative, expressed	1
OsmiR396c-5p	LOC_Os12g29980.2	2	15.811	1	19	734	753	UUCCACA-GCUUUCUUGAAC	GUUCAAGAAAGCAUGUGGAA	Cleavage	cDNA|growth regulating factor protein, putative, expressed	1
OsmiR396c-5p	LOC_Os12g29980.1	2	15.811	1	19	776	795	UUCCACA-GCUUUCUUGAAC	GUUCAAGAAAGCAUGUGGAA	Cleavage	cDNA|growth regulating factor protein, putative, expressed	1
OsmiR396c-5p	LOC_Os02g53690.1	2	17.991	1	19	572	591	UUCCACA-GCUUUCUUGAAC	GUUCAAGAAAGCCUGUGGAA	Cleavage	cDNA|growth regulating factor protein, putative, expressed	1
OsmiR396c-5p	LOC_Os03g47140.1	2	14.302	1	19	949	968	UUCCACA-GCUUUCUUGAAC	GUUCAAGAAAGCCUGUGGAA	Cleavage	cDNA|growth regulating factor protein, putative, expressed	1
OsmiR396c-5p	LOC_Os11g35030.2	2	22.905	1	19	1558	1577	UUCCACA-GCUUUCUUGAAC	GUUCAAGAAAGCAUGUGGAA	Cleavage	cDNA|growth regulating factor protein, putative, expressed	1
OsmiR396c-5p	LOC_Os11g45410.1	3	15.904	1	20	1892	1911	UUCCACAGCUUUCUUGAACU	AUUUCAAGGAAGCUGAGGAA	Cleavage	cDNA|expressed protein	1
OsmiR396c-5p	LOC_Os06g28060.1	3	24.516	1	20	1149	1168	UUCCACAGCUUUCUUGAACU	AGUUCUGGAAAGCUGGGGAA	Cleavage	cDNA|ATP-binding region, ATPase-like domain containing protein, expressed	1
OsmiR396c-5p	LOC_Os06g28060.2	3	24.516	1	20	1149	1168	UUCCACAGCUUUCUUGAACU	AGUUCUGGAAAGCUGGGGAA	Cleavage	cDNA|ATP-binding region, ATPase-like domain containing protein, expressed	1
OsmiR396c-5p	LOC_Os06g19380.1	3	13.435	1	20	1785	1804	UUCCACAGCUUUCUUGAACU	AGUUUGCGAAACCUGUGGAA	Translation	cDNA|expressed protein	1
OsmiR396c-5p	LOC_Os04g24190.1	3	23.892	1	19	829	848	UUCCACA-GCUUUCUUGAAC	UUUCAAGAAAGCCUGUGGAA	Cleavage	cDNA|growth-regulating factor 11, putative, expressed	1
OsmiR397a	LOC_Os01g62490.1	0.5	20.984	1	21	761	781	UCAUUGAGUGCAGCGUUGAUG	CAUCAACGCUGCGCUCAAUGA	Cleavage	cDNA|laccase precursor protein, putative, expressed	1
OsmiR397a	LOC_Os05g38410.1	1.5	16.443	1	21	747	767	UCAUUGAGUGCAGCGUUGAUG	CAUCAACGCUGCACUCAACGA	Cleavage	cDNA|laccase precursor protein, putative, expressed	1
OsmiR397a	LOC_Os05g38420.1	1.5	16.443	1	21	747	767	UCAUUGAGUGCAGCGUUGAUG	CAUCAACGCUGCACUCAACGA	Cleavage	cDNA|laccase precursor protein, putative, expressed	1
OsmiR397a	LOC_Os11g48060.1	1.5	15.156	1	21	1180	1200	UCAUUGAGUGCAGCGUUGAUG	CAUCAACGCUGCACUGAAUGA	Cleavage	cDNA|laccase-22 precursor, putative, expressed	1
OsmiR397a	LOC_Os01g63200.1	2	19.633	1	21	666	686	UCAUUGAGUGCAGCGUUGAUG	CAUCAACGCUGCAGUCAAUGU	Cleavage	cDNA|laccase precursor protein, putative, expressed	1
OsmiR397a	LOC_Os03g16610.1	2	17.719	1	20	782	801	UCAUUGAGUGCAGCGUUGAU	AUCAACGCUGCGCUCAACGA	Cleavage	cDNA|laccase precursor protein, putative, expressed	1
OsmiR397a	LOC_Os01g44330.1	2.5	17.216	1	21	681	701	UCAUUGAGUGCAGCGUUGAUG	CAUCAACGCUGCAGUCAACGA	Cleavage	cDNA|laccase precursor protein, putative, expressed	1
OsmiR397a	LOC_Os07g31310.1	2	17.895	1	20	480	499	UCAUUGAGUGCAGCGUUGAU	AUCAAUGCUGCUCUCGAUGA	Translation	cDNA|PPR repeat domain containing protein, putative, expressed	1
OsmiR397a	LOC_Os10g04900.2	2.5	24.35	1	21	671	691	UCAUUGAGUGCAGCGUUGAUG	UGUCAUCGUUGCAUUCAAUGA	Cleavage	cDNA|OsFBX364 - F-box domain containing protein, expressed	1
OsmiR397a	LOC_Os10g04900.1	2.5	24.35	1	21	671	691	UCAUUGAGUGCAGCGUUGAUG	UGUCAUCGUUGCAUUCAAUGA	Cleavage	cDNA|OsFBX364 - F-box domain containing protein, expressed	1
OsmiR397a	LOC_Os01g62480.1	3	16.163	1	21	793	813	UCAUUGAGUGCAGCGUUGAUG	CAUCAACGCCGCGCUCAACGA	Cleavage	cDNA|laccase precursor protein, putative, expressed	1
OsmiR397a	LOC_Os04g03250.1	3	18.461	1	21	2439	2459	UCAUUGAGUGCAGCGUUGAUG	CAUCAAUGCUUUAUUCAAUGG	Translation	cDNA|retrotransposon protein, putative, Ty3-gypsy subclass, expressed	1
OsmiR397a	LOC_Os08g35210.1	2.5	24.963	1	20	2841	2860	UCAUUGAGUGCAGCGUUGAU	GUCGACGCUGCUCUCAAUGG	Translation	cDNA|ferric reductase, putative, expressed	1
OsmiR397a	LOC_Os10g03850.3	3	19.001	1	21	409	429	UCAUUGAGUGCAGCGUUGAUG	CAUCAACGCUGACUUCGAUGA	Translation	cDNA|OsFBX352 - F-box domain containing protein, expressed	1
OsmiR397a	LOC_Os10g03850.1	3	19.001	1	21	409	429	UCAUUGAGUGCAGCGUUGAUG	CAUCAACGCUGACUUCGAUGA	Translation	cDNA|OsFBX352 - F-box domain containing protein, expressed	1
OsmiR397a	LOC_Os10g03850.2	3	19.001	1	21	463	483	UCAUUGAGUGCAGCGUUGAUG	CAUCAACGCUGACUUCGAUGA	Translation	cDNA|OsFBX352 - F-box domain containing protein, expressed	1
OsmiR397a	LOC_Os05g38390.1	3	22.223	1	20	574	593	UCAUUGAGUGCAGCGUUGAU	AUCAACGCGGCGCUCAACGA	Cleavage	cDNA|laccase precursor protein, putative, expressed	1
OsmiR397a	LOC_Os02g01710.4	3	8.725	1	20	1626	1645	UCAUUGAGUGCAGCGUUGAU	AUCAAUGAUGUACUUGAUGA	Cleavage	cDNA|peptidase family C78 domain containing protein, expressed	1
OsmiR397a	LOC_Os03g31730.1	3	7.757	1	21	1951	1971	UCAUUGAGUGCAGCGUUGAUG	UAUCAACCCUGAAAUCAAUGA	Translation	cDNA|expressed protein	1
OsmiR397b	LOC_Os01g62490.1	1	20.984	1	21	761	781	UUAUUGAGUGCAGCGUUGAUG	CAUCAACGCUGCGCUCAAUGA	Cleavage	cDNA|laccase precursor protein, putative, expressed	1
OsmiR397b	LOC_Os05g38410.1	2	16.443	1	21	747	767	UUAUUGAGUGCAGCGUUGAUG	CAUCAACGCUGCACUCAACGA	Cleavage	cDNA|laccase precursor protein, putative, expressed	1
OsmiR397b	LOC_Os05g38420.1	2	16.443	1	21	747	767	UUAUUGAGUGCAGCGUUGAUG	CAUCAACGCUGCACUCAACGA	Cleavage	cDNA|laccase precursor protein, putative, expressed	1
OsmiR397b	LOC_Os11g48060.1	2	15.156	1	21	1180	1200	UUAUUGAGUGCAGCGUUGAUG	CAUCAACGCUGCACUGAAUGA	Cleavage	cDNA|laccase-22 precursor, putative, expressed	1
OsmiR397b	LOC_Os01g63200.1	2.5	19.633	1	21	666	686	UUAUUGAGUGCAGCGUUGAUG	CAUCAACGCUGCAGUCAAUGU	Cleavage	cDNA|laccase precursor protein, putative, expressed	1
OsmiR397b	LOC_Os12g15680.1	3	13.509	1	21	749	769	UUAUUGAGUGCAGCGUUGAUG	CAUCAACGCUGCGCUCAACAC	Cleavage	cDNA|laccase precursor protein, putative, expressed	1
OsmiR397b	LOC_Os01g63180.1	3	17.56	1	21	1088	1108	UUAUUGAGUGCAGCGUUGAUG	CAUCAACGCUGCGCUCAACAC	Cleavage	cDNA|laccase-6 precursor, putative, expressed	1
OsmiR397b	LOC_Os03g16610.1	2.5	17.719	1	20	782	801	UUAUUGAGUGCAGCGUUGAU	AUCAACGCUGCGCUCAACGA	Cleavage	cDNA|laccase precursor protein, putative, expressed	1
OsmiR397b	LOC_Os01g44330.1	3	17.216	1	21	681	701	UUAUUGAGUGCAGCGUUGAUG	CAUCAACGCUGCAGUCAACGA	Cleavage	cDNA|laccase precursor protein, putative, expressed	1
OsmiR397b	LOC_Os02g01030.3	3	17.581	1	20	781	800	UUAUUGAGUGCAGCGUUGAU	AUCAAUGCUGUGCUCAAGAA	Cleavage	cDNA|tetratricopeptide repeat domain containing protein, expressed	1
OsmiR397b	LOC_Os02g01030.2	3	17.581	1	20	770	789	UUAUUGAGUGCAGCGUUGAU	AUCAAUGCUGUGCUCAAGAA	Cleavage	cDNA|tetratricopeptide repeat domain containing protein, expressed	1
OsmiR397b	LOC_Os02g01030.1	3	17.581	1	20	781	800	UUAUUGAGUGCAGCGUUGAU	AUCAAUGCUGUGCUCAAGAA	Cleavage	cDNA|tetratricopeptide repeat domain containing protein, expressed	1
OsmiR397b	LOC_Os02g01030.4	3	17.581	1	20	781	800	UUAUUGAGUGCAGCGUUGAU	AUCAAUGCUGUGCUCAAGAA	Cleavage	cDNA|tetratricopeptide repeat domain containing protein, expressed	1
OsmiR397b	LOC_Os09g27950.1	2.5	17.704	1	20	569	588	UUAUUGAGUGCAGCGUUGAU	AUCAACACUGCAUUCAGUAG	Cleavage	cDNA|galactosyltransferase, putative, expressed	1
OsmiR397b	LOC_Os07g31310.1	2.5	17.895	1	20	480	499	UUAUUGAGUGCAGCGUUGAU	AUCAAUGCUGCUCUCGAUGA	Translation	cDNA|PPR repeat domain containing protein, putative, expressed	1
OsmiR397b	LOC_Os10g04900.2	3	24.35	1	21	671	691	UUAUUGAGUGCAGCGUUGAUG	UGUCAUCGUUGCAUUCAAUGA	Cleavage	cDNA|OsFBX364 - F-box domain containing protein, expressed	1
OsmiR397b	LOC_Os10g04900.1	3	24.35	1	21	671	691	UUAUUGAGUGCAGCGUUGAUG	UGUCAUCGUUGCAUUCAAUGA	Cleavage	cDNA|OsFBX364 - F-box domain containing protein, expressed	1
OsmiR397b	LOC_Os04g03450.1	3	20.261	1	20	3175	3194	UUAUUGAGUGCAGCGUUGAU	UUCGACGGUGCACUCAAUAG	Cleavage	cDNA|retrotransposon protein, putative, unclassified, expressed	1
OsmiR397b	LOC_Os08g35210.1	3	24.963	1	20	2841	2860	UUAUUGAGUGCAGCGUUGAU	GUCGACGCUGCUCUCAAUGG	Translation	cDNA|ferric reductase, putative, expressed	1
OsmiR3980a-3p	LOC_Os02g49880.1	3	13.274	1	21	2851	2871	CUGGCCGAGGCCGUCGAUUCU	AGAAUCGACGUCGUCGGCCAA	Translation	cDNA|CCT/B-box zinc finger protein, putative, expressed	1
OsmiR3980a-3p	LOC_Os06g19340.1	3	24.044	1	21	1782	1802	CUGGCCGAGGCCGUCGAUUCU	GGCAUCGGCGGCUUCGGCCAC	Cleavage	cDNA|expressed protein	1
OsmiR3980a-3p	LOC_Os01g04250.1	3	24.469	1	20	2729	2748	CUGGCCGAGGCCGUCGAUUC	GCAUCGGCGGCUUCGGCCAC	Cleavage	cDNA|expressed protein	1
OsmiR3980a-3p	LOC_Os08g40490.1	3	24.248	1	21	78	98	CUGGCCGAGGCCGUCGAUUCU	AGAAACGAAGGUCUCGGCCGG	Cleavage	cDNA|BTB/POZ domain containing protein, expressed	1
OsmiR3980a-3p	LOC_Os06g03310.1	3	18.657	1	21	3609	3629	CUGGCCGAGGCCGUCGAUUCU	GGAUGCGACGGUCUCGGUCAG	Cleavage	cDNA|retrotransposon protein, putative, unclassified, expressed	1
OsmiR3980a-3p	LOC_Os02g16839.1	3	23.907	1	20	49	68	CUGGCCGAGGCCGUCGAUUC	GCAUCGACGGCCGCGGCCAA	Cleavage	cDNA|expansin precursor, putative, expressed	1
OsmiR3980a-3p	LOC_Os02g16809.1	3	23.907	1	20	49	68	CUGGCCGAGGCCGUCGAUUC	GCAUCGACGGCCGCGGCCAA	Cleavage	cDNA|expansin precursor, putative, expressed	1
OsmiR3980b-3p	LOC_Os02g49880.1	3	13.274	1	21	2851	2871	CUGGCCGAGGCCGUCGAUUCU	AGAAUCGACGUCGUCGGCCAA	Translation	cDNA|CCT/B-box zinc finger protein, putative, expressed	1
OsmiR3980b-3p	LOC_Os06g19340.1	3	24.044	1	21	1782	1802	CUGGCCGAGGCCGUCGAUUCU	GGCAUCGGCGGCUUCGGCCAC	Cleavage	cDNA|expressed protein	1
OsmiR3980b-3p	LOC_Os01g04250.1	3	24.469	1	20	2729	2748	CUGGCCGAGGCCGUCGAUUC	GCAUCGGCGGCUUCGGCCAC	Cleavage	cDNA|expressed protein	1
OsmiR3980b-3p	LOC_Os08g40490.1	3	24.248	1	21	78	98	CUGGCCGAGGCCGUCGAUUCU	AGAAACGAAGGUCUCGGCCGG	Cleavage	cDNA|BTB/POZ domain containing protein, expressed	1
OsmiR3980b-3p	LOC_Os06g03310.1	3	18.657	1	21	3609	3629	CUGGCCGAGGCCGUCGAUUCU	GGAUGCGACGGUCUCGGUCAG	Cleavage	cDNA|retrotransposon protein, putative, unclassified, expressed	1
OsmiR3980b-3p	LOC_Os02g16839.1	3	23.907	1	20	49	68	CUGGCCGAGGCCGUCGAUUC	GCAUCGACGGCCGCGGCCAA	Cleavage	cDNA|expansin precursor, putative, expressed	1
OsmiR3980b-3p	LOC_Os02g16809.1	3	23.907	1	20	49	68	CUGGCCGAGGCCGUCGAUUC	GCAUCGACGGCCGCGGCCAA	Cleavage	cDNA|expansin precursor, putative, expressed	1
OsmiR398b	LOC_Os07g46990.1	2	21.299	1	21	124	144	UGUGUUCUCAGGUCGCCCCUG	CAGGGGUCGCCUGAGAACACA	Cleavage	cDNA|copper/zinc superoxide dismutase, putative, expressed	1
OsmiR398b	LOC_Os11g09780.1	3	23.02	1	21	500	520	UGUGUUCUCAGGUCGCCCCUG	CAGAGGCGACCUGUGAACACU	Cleavage	cDNA|expressed protein	1
OsmiR408-5p	LOC_Os07g29660.1	2.5	12.948	1	21	66	86	CAGGGAUGAGGCAGAGCAUGG	CCAUGCUCGUCCUCAUCUCUG	Cleavage	cDNA|expressed protein	1
OsmiR408-5p	LOC_Os02g06250.1	3	13.624	1	21	98	118	CAGGGAUGAGGCAGAGCAUGG	CUAUUCUCUGCCUCGUUCUUG	Cleavage	cDNA|phytosulfokine receptor precursor, putative, expressed	1
OsmiR408-5p	LOC_Os06g19130.1	3	23.089	1	21	66	86	CAGGGAUGAGGCAGAGCAUGG	CCGUGCUCUCCAUCAUCCUUG	Translation	cDNA|cadmium tolerance factor, putative, expressed	1
OsmiR408-5p	LOC_Os09g21520.2	3	11.903	1	21	1590	1610	CAGGGAUGAGGCAGAGCAUGG	UCAUCCUCUGUCCCAUCCUUG	Translation	cDNA|DEAD-box ATP-dependent RNA helicase, putative, expressed	1
OsmiR408-5p	LOC_Os09g08030.1	3	19.171	1	20	231	250	CAGGGAUGAGGCAGAGCAUG	CAUCCUCUGCGUCAUCUUUG	Translation	cDNA|nodulin MtN3 family protein, putative, expressed	1
OsmiR408-5p	LOC_Os09g08440.1	3	22.121	1	20	405	424	CAGGGAUGAGGCAGAGCAUG	CAUCCUCUGCGUCAUCUUUG	Translation	cDNA|nodulin MtN3 family protein, putative, expressed	1
OsmiR408-3p	LOC_Os11g01470.1	3	22.488	1	21	1333	1353	CUGCACUGCCUCUUCCCUGGC	GUCAGGGAAGAGGAUGUGCAG	Cleavage	cDNA|retrotransposon protein, putative, unclassified, expressed	1
OsmiR408-3p	LOC_Os03g05650.1	3	22.942	1	21	644	664	CUGCACUGCCUCUUCCCUGGC	GCCAGGGGAGAGGCGGAGCGG	Cleavage	cDNA|expressed protein	1
OsmiR408-3p	LOC_Os02g43660.1	3	24.337	1	21	681	701	CUGCACUGCCUCUUCCCUGGC	GCUAGGCAAGAGGCAGUGCUG	Cleavage	cDNA|plastocyanin-like domain containing protein, putative, expressed	1
OsmiR408-3p	LOC_Os10g41040.2	3	16.137	1	21	558	578	CUGCACUGCCUCUUCCCUGGC	GCCAUGGAAGGGACGGUGCAG	Translation	cDNA|ternary complex factor MIP1, putative, expressed	1
OsmiR408-3p	LOC_Os10g41040.1	3	16.137	1	21	558	578	CUGCACUGCCUCUUCCCUGGC	GCCAUGGAAGGGACGGUGCAG	Translation	cDNA|ternary complex factor MIP1, putative, expressed	1
OsmiR408-3p	ChrSy.fgenesh.mRNA.77	3	21.498	1	20	1607	1626	CUGCACUGCCUCUUCCCUGG	UCAGCGGAGAGGCAGUGCAA	Cleavage	cDNA|expressed protein	1
OsmiR408-3p	LOC_Os08g37670.1	3	21.664	1	21	657	677	CUGCACUGCCUCUUCCCUGGC	GCCAGGAUAGAGGCAGUGCAU	Cleavage	cDNA|plastocyanin-like domain containing protein, putative, expressed	1
OsmiR408-3p	LOC_Os07g43540.1	3	22.791	1	21	184	204	CUGCACUGCCUCUUCCCUGGC	GACAGGGCAGAGGCGGUGCGG	Cleavage	cDNA|ORC6 - Putative origin recognition complex subunit 6, expressed	1
OsmiR408-3p	LOC_Os01g53880.2	3	24.03	1	20	1357	1376	CUGCACUGCCUCUUCCCUGG	CCAGGGAAGAGGAGCUGCAG	Cleavage	cDNA|OsIAA6 - Auxin-responsive Aux/IAA gene family member, expressed	1
OsmiR408-3p	LOC_Os01g53880.3	3	24.03	1	20	1282	1301	CUGCACUGCCUCUUCCCUGG	CCAGGGAAGAGGAGCUGCAG	Cleavage	cDNA|OsIAA6 - Auxin-responsive Aux/IAA gene family member, expressed	1
OsmiR408-3p	LOC_Os01g53880.1	3	24.03	1	20	862	881	CUGCACUGCCUCUUCCCUGG	CCAGGGAAGAGGAGCUGCAG	Cleavage	cDNA|OsIAA6 - Auxin-responsive Aux/IAA gene family member, expressed	1
OsmiR408-3p	LOC_Os01g53880.6	3	24.03	1	20	944	963	CUGCACUGCCUCUUCCCUGG	CCAGGGAAGAGGAGCUGCAG	Cleavage	cDNA|OsIAA6 - Auxin-responsive Aux/IAA gene family member, expressed	1
OsmiR408-3p	LOC_Os01g53880.5	3	24.03	1	20	862	881	CUGCACUGCCUCUUCCCUGG	CCAGGGAAGAGGAGCUGCAG	Cleavage	cDNA|OsIAA6 - Auxin-responsive Aux/IAA gene family member, expressed	1
OsmiR408-3p	LOC_Os01g53880.7	3	24.03	1	20	862	881	CUGCACUGCCUCUUCCCUGG	CCAGGGAAGAGGAGCUGCAG	Cleavage	cDNA|OsIAA6 - Auxin-responsive Aux/IAA gene family member, expressed	1
OsmiR408-3p	LOC_Os01g53880.4	3	24.03	1	20	738	757	CUGCACUGCCUCUUCCCUGG	CCAGGGAAGAGGAGCUGCAG	Cleavage	cDNA|OsIAA6 - Auxin-responsive Aux/IAA gene family member, expressed	1
OsmiR408-3p	LOC_Os05g25120.1	3	22.583	1	20	79	98	CUGCACUGCCUCUUCCCUGG	CCGAGGGAGAGGCGGUGCGG	Cleavage	cDNA|conserved hypothetical protein	1
new-miR-9102	LOC_Os01g52760.2	1.5	15.626	1	21	1353	1373	UUUGGCUUGCAACGUUUGACC	GGUCAAACGUUGCAAGCAAAA	Cleavage	cDNA|expressed protein	1
new-miR-9102	LOC_Os12g16350.13	1.5	15.911	1	21	3462	3482	UUUGGCUUGCAACGUUUGACC	GGUCAAACGUUGCAAGCAAAA	Cleavage	cDNA|enoyl-CoA hydratase/isomerase family protein, putative, expressed	1
new-miR-9102	LOC_Os01g63050.1	2	12.721	1	21	1982	2002	UUUGGCUUGCAACGUUUGACC	GGUCAAACGUUGUAAGCAAAA	Cleavage	cDNA|expressed protein	1
new-miR-9102	LOC_Os07g30690.1	2	12.538	1	21	1915	1935	UUUGGCUUGCAACGUUUGACC	GGUCAAAUGUUGCAAGCAAAA	Cleavage	cDNA|indole-3-acetate beta-glucosyltransferase, putative, expressed	1
new-miR-9102	LOC_Os03g50390.2	2.5	12.104	1	21	3290	3310	UUUGGCUUGCAACGUUUGACC	GGUUAAACGUUGCAAGUAAAA	Cleavage	cDNA|AGC_AGC_other_GWLd.2 - ACG kinases include homologs to PKA, PKG and PKC, expressed	1
new-miR-9102	LOC_Os03g50390.1	2.5	12.104	1	21	4800	4820	UUUGGCUUGCAACGUUUGACC	GGUUAAACGUUGCAAGUAAAA	Cleavage	cDNA|AGC_AGC_other_GWLd.2 - ACG kinases include homologs to PKA, PKG and PKC, expressed	1
new-miR-9102	LOC_Os02g14290.1	2	10.784	1	20	1153	1172	UUUGGCUUGCAACGUUUGAC	GUCAAACGUUGUAAGCAAAA	Cleavage	cDNA|scramblase, putative, expressed	1
new-miR-9102	LOC_Os03g01640.1	2.5	17.077	1	21	325	345	UUUGGCUUGCAACGUUUGACC	GGUCAAGUGUUCCAAGCCAGA	Translation	cDNA|expansin precursor, putative, expressed	1
new-miR-9102	LOC_Os03g08530.1	2.5	15.018	1	21	2055	2075	UUUGGCUUGCAACGUUUGACC	GAUCAAACGUUGCAAGCAAAA	Cleavage	cDNA|aminotransferase, classes I and II, domain containing protein, expressed	1
new-miR-9102	LOC_Os05g23990.1	3	21.523	1	21	3984	4004	UUUGGCUUGCAACGUUUGACC	GGUCAAGCGUUGCGAGCAAGA	Cleavage	cDNA|rp3 protein, putative, expressed	1
new-miR-9102	LOC_Os05g45670.1	3	18.371	1	21	31	51	UUUGGCUUGCAACGUUUGACC	GGUUAAACGUUACAAGCAAAA	Translation	cDNA|expressed protein	1
new-miR-9102	LOC_Os09g17970.1	2	18.224	1	20	1034	1053	UUUGGCUUGCAACGUUUGAC	GUCAAAAUUUGCAAGCCAAA	Cleavage	cDNA|senescence-induced receptor-like serine/threonine-protein kinase precursor, putative, expressed	1
new-miR-9102	LOC_Os06g43690.1	3	16.752	1	20	1602	1621	UUUGGCUUGCAACGUUUGAC	UUUAAAAGUUGCAAGCUAAA	Cleavage	cDNA|WD repeat-containing protein, putative, expressed	1
new-miR-9102	LOC_Os05g21120.1	3	12.659	1	20	5183	5202	UUUGGCUUGCAACGUUUGAC	UUCAAAUCUUGCAAGCUAAA	Cleavage	cDNA|retrotransposon protein, putative, unclassified, expressed	1
new-miR-9102	LOC_Os02g33930.1	3	16.266	1	20	580	599	UUUGGCUUGCAACGUUUGAC	GUCAAAUUUUGGAAGUCAAA	Translation	cDNA|expressed protein	1
new-miR-9102	LOC_Os11g14130.1	3	8.656	1	20	1458	1477	UUUGGCUUGCAACGUUUGAC	GUCAAACAUUACAAGCUGAA	Translation	cDNA|mTERF family protein, expressed	1
new-miR-9116	LOC_Os07g32420.3	3	14.68	1	23	1665	1686	AAACAGUGGAUGUUGUUAGAGCC	GGCUCUAA-AAUAUCCAUUGUUU	Cleavage	cDNA|bromodomain domain containing protein, expressed	1
new-miR-9116	LOC_Os07g32420.2	3	14.68	1	23	1750	1771	AAACAGUGGAUGUUGUUAGAGCC	GGCUCUAA-AAUAUCCAUUGUUU	Cleavage	cDNA|bromodomain domain containing protein, expressed	1
new-miR-9116	LOC_Os07g32420.1	3	14.68	1	23	1823	1844	AAACAGUGGAUGUUGUUAGAGCC	GGCUCUAA-AAUAUCCAUUGUUU	Cleavage	cDNA|bromodomain domain containing protein, expressed	1
new-miR-9116	LOC_Os12g13660.1	3	13.886	1	24	2898	2921	AAACAGUGGAUGUUGUUAGAGCCC	GGUUACUACCAACAUUCAUUGUUU	Cleavage	cDNA|expressed protein	1
new-miR-9116	LOC_Os01g36220.1	3	12.085	1	23	538	560	AAACAGUGGAUGUUGUUAGAGCC	GUUUAUGAUAACAUCCACUGUUC	Cleavage	cDNA|bZIP transcription factor domain containing protein, expressed	1
new-miR-9116	LOC_Os12g38480.2	3	11.985	1	23	1593	1615	AAACAGUGGAUGUUGUUAGAGCC	GCUUCUAACAACAUACAUGGUUU	Translation	cDNA|expressed protein	1
new-miR-9116	LOC_Os04g39430.1	3	23.148	1	21	1942	1962	AAACAGUGGAUGUUGUUAGAG	CUGUAACAUCCUCCACUGUUU	Translation	cDNA|cytochrome P450, putative, expressed	1
new-miR-9116	LOC_Os02g34690.1	3	16.92	1	21	1089	1109	AAACAGUGGAUGUUGUUAGAG	UUGUCACAACAUUCAUUGUUU	Cleavage	cDNA|transmembrane 9 superfamily member, putative, expressed	1
new-miR-9116	LOC_Os04g39430.2	3	23.148	1	21	2231	2251	AAACAGUGGAUGUUGUUAGAG	CUGUAACAUCCUCCACUGUUU	Translation	cDNA|cytochrome P450, putative, expressed	1
new-miR-9123	LOC_Os02g26300.1	2	15.985	1	21	1308	1328	AAUGAAUUGAUAGGGUAGAAA	UUGCUACCUUAUCAGUUCAUU	Cleavage	cDNA|expressed protein	1
new-miR-9123	LOC_Os06g04600.1	1.5	15.826	1	22	2426	2447	AAUGAAUUGAUAGGGUAGAAAU	AAUUGUGCCCUAUCAAUUCAUU	Cleavage	cDNA|Brix domain containing protein, putative, expressed	1
new-miR-9123	LOC_Os08g07550.1	2	10.759	1	20	381	400	AAUGAAUUGAUAGGGUAGAA	UUCAAUCCUAUCGAUUCAUU	Cleavage	cDNA|hAT dimerisation domain-containing protein, putative, expressed	1
new-miR-9123	LOC_Os03g26870.2	3	9.252	1	20	1804	1823	AAUGAAUUGAUAGGGUAGAA	UUCUAUCCUAUCAAUUCCUC	Cleavage	cDNA|WD-40 repeat family protein, putative, expressed	1
new-miR-9123	LOC_Os05g47630.1	2.5	8.524	1	20	1072	1091	AAUGAAUUGAUAGGGUAGAA	UACUACUCGAUCAAUUCAUU	Cleavage	cDNA|peptidyl-tRNA hydrolase, mitochondrial precursor protein, putative, expressed	1
new-miR-9123	LOC_Os09g03160.1	3	17.573	1	22	2294	2315	AAUGAAUUGAUAGGGUAGAAAU	ACUGCUACUCUAUCAAUGCAUU	Cleavage	cDNA|transposon protein, putative, unclassified, expressed	1
new-miR-9123	LOC_Os03g41570.1	3	17.573	1	22	2294	2315	AAUGAAUUGAUAGGGUAGAAAU	ACUGCUACUCUAUCAAUGCAUU	Cleavage	cDNA|transposon protein, putative, unclassified, expressed	1
new-miR-9123	LOC_Os07g40810.1	3	12.173	1	24	2331	2354	AAUGAAUUGAUAGGGUAGAAAUCC	GAACUUCAACAUUGUCAAUUCAUU	Cleavage	cDNA|NBS-LRR type disease resistance protein, putative, expressed	1
new-miR-9123	LOC_Os09g38755.1	3	16.289	1	20	1391	1410	AAUGAAUUGAUAGGGUAGAA	UUCUAACCUGUGAGUUCAUU	Translation	cDNA|E3 ubiquitin-protein ligase HERC2, putative, expressed	1
new-miR-9152	LOC_Os08g43560.3	2.5	16.331	1	20	261	280	AUAGCAAUCUUUAGAUAAGA	GCUGGUCUAAAGAUUGCUAU	Cleavage	cDNA|OsAPx4 - Peroxisomal Ascorbate Peroxidase encoding gene 5,8,9, expressed	1
new-miR-9152	LOC_Os08g43560.1	2.5	20.404	1	20	382	401	AUAGCAAUCUUUAGAUAAGA	GCUGGUCUAAAGAUUGCUAU	Cleavage	cDNA|OsAPx4 - Peroxisomal Ascorbate Peroxidase encoding gene 5,8,9, expressed	1
new-miR-9152	LOC_Os08g43560.2	2.5	20.404	1	20	382	401	AUAGCAAUCUUUAGAUAAGA	GCUGGUCUAAAGAUUGCUAU	Cleavage	cDNA|OsAPx4 - Peroxisomal Ascorbate Peroxidase encoding gene 5,8,9, expressed	1
new-miR-9152	LOC_Os11g02150.2	3	13.438	1	20	1266	1285	AUAGCAAUCUUUAGAUAAGA	UUUUAGCUAAAAGUUGCUAU	Translation	cDNA|saposin-like type B, region 1 family protein, putative, expressed	1
new-miR-9152	LOC_Os11g02150.1	3	13.438	1	20	1409	1428	AUAGCAAUCUUUAGAUAAGA	UUUUAGCUAAAAGUUGCUAU	Translation	cDNA|saposin-like type B, region 1 family protein, putative, expressed	1
new-miR-9185	LOC_Os01g37960.1	3	15.802	1	20	854	873	GCUUUCUGGGAUACAAGUAG	CAACUUGUUUCCCGGGAAGC	Cleavage	cDNA|hydrolase, putative, expressed	1
new-miR-9236	LOC_Os05g28180.3	3	23.686	1	23	1622	1644	GAGAGACUGCACAGAUACAAUGA	UGAUUGUAAUUGUGCAGCCUCUC	Cleavage	cDNA|AMP deaminase, putative, expressed	1
new-miR-9236	LOC_Os05g28180.2	3	23.686	1	23	2008	2030	GAGAGACUGCACAGAUACAAUGA	UGAUUGUAAUUGUGCAGCCUCUC	Cleavage	cDNA|AMP deaminase, putative, expressed	1
new-miR-9236	LOC_Os05g28180.1	3	23.686	1	23	2053	2075	GAGAGACUGCACAGAUACAAUGA	UGAUUGUAAUUGUGCAGCCUCUC	Cleavage	cDNA|AMP deaminase, putative, expressed	1
new-miR-9236	LOC_Os01g09520.1	2.5	12.188	1	21	5995	6015	GAGAGACUGCACAGAUACAAU	GUUGUGUCUGUGCCGUUUUUC	Cleavage	cDNA|transposon protein, putative, unclassified, expressed	1
new-miR-9236	LOC_Os05g42960.1	2.5	16.132	1	21	6232	6252	GAGAGACUGCACAGAUACAAU	GUUGUGUCUGUGCCGUUUUUC	Cleavage	cDNA|retrotransposon protein, putative, unclassified, expressed	1
new-miR-9236	LOC_Os09g16060.1	3	15.95	1	24	495	517	GAGAGACUGCACAGAUACAAUGAG	CCCGUUGUAUCUG-GCCGUCUCUC	Translation	cDNA|expressed protein	1
new-miR-9236	LOC_Os03g20370.1	3	11.498	1	23	734	756	GAGAGACUGCACAGAUACAAUGA	UUUUUCUAUCUCUCCAGUCUCUC	Translation	cDNA|OsCam1-1 - Calmodulin, expressed	1
new-miR-9256	LOC_Os02g45180.1	3	22.94	1	21	868	888	UUUCUAUUCAGUGAUCAUAAC	GUUGUGAUCGUUGUAUAGAGA	Cleavage	cDNA|ORM1, putative, expressed	1
new-miR-9256	LOC_Os07g43050.3	2.5	15.106	1	20	1588	1607	UUUCUAUUCAGUGAUCAUAA	AUAUGAUUAGUGAAUAGAAA	Translation	cDNA|RNA recognition motif containing protein, expressed	1
new-miR-9256	LOC_Os07g43050.2	2.5	15.106	1	20	1725	1744	UUUCUAUUCAGUGAUCAUAA	AUAUGAUUAGUGAAUAGAAA	Translation	cDNA|RNA recognition motif containing protein, expressed	1
new-miR-9256	LOC_Os07g43050.1	2.5	15.106	1	20	1746	1765	UUUCUAUUCAGUGAUCAUAA	AUAUGAUUAGUGAAUAGAAA	Translation	cDNA|RNA recognition motif containing protein, expressed	1
new-miR-9256	LOC_Os07g33610.2	2.5	17.456	1	20	1732	1751	UUUCUAUUCAGUGAUCAUAA	UUAUGAUCAUUGUGUAGAGA	Cleavage	cDNA|cytochrome P450, putative, expressed	1
new-miR-9256	LOC_Os07g33610.1	2.5	17.456	1	20	1918	1937	UUUCUAUUCAGUGAUCAUAA	UUAUGAUCAUUGUGUAGAGA	Cleavage	cDNA|cytochrome P450, putative, expressed	1
new-miR-9256	LOC_Os03g14669.2	3	17.232	1	21	1072	1092	UUUCUAUUCAGUGAUCAUAAC	GAUAUGAUCUCUGGAUAGAAG	Cleavage	cDNA|core histone H2A/H2B/H3/H4, putative, expressed	1
new-miR-9256	LOC_Os01g01800.1	3	17.351	1	20	1079	1098	UUUCUAUUCAGUGAUCAUAA	UUAUUAUCACUGAGGAGAAA	Cleavage	cDNA|expressed protein	1
new-miR-9256	LOC_Os01g01800.2	3	17.351	1	20	1144	1163	UUUCUAUUCAGUGAUCAUAA	UUAUUAUCACUGAGGAGAAA	Cleavage	cDNA|expressed protein	1
new-miR-9256	LOC_Os09g12980.1	3	22.246	1	20	179	198	UUUCUAUUCAGUGAUCAUAA	UAAUGAACACUGAAUGGGAA	Cleavage	cDNA|retrotransposon protein, putative, LINE subclass	1
new-miR-9256	LOC_Os04g48660.1	3	17.119	1	20	2228	2247	UUUCUAUUCAGUGAUCAUAA	UUAGGAUUCCUGAAUGGAAA	Cleavage	cDNA|retrotransposon protein, putative, Ty3-gypsy subclass, expressed	1
new-miR-9256	LOC_Os01g65220.1	3	18.05	1	20	720	738	UUUCUAUUCAGUGAUCAUAA	UUAUGAUC-CUGGAUGGAAA	Cleavage	cDNA|XRN 5'-3' exonuclease N-terminus domain containing protein, expressed	1
OsmiR1432-5p	LOC_Os03g59790.1	0.5	23.499	1	21	45	65	AUCAGGAGAGAUGACACCGAC	GUCGGUGUCGUCUCUCCUGAU	Cleavage	cDNA|EF hand family protein, putative, expressed	1
OsmiR1432-5p	LOC_Os03g59770.1	0.5	20.601	1	21	117	137	AUCAGGAGAGAUGACACCGAC	GUCGGUGUCGUCUCUCCUGAU	Cleavage	cDNA|EF hand family protein, putative, expressed	1
OsmiR1432-5p	LOC_Os04g35590.1	3	19.577	1	21	506	526	AUCAGGAGAGAUGACACCGAC	GUCGGUGUUGUCUCUGUUGAU	Cleavage	cDNA|thioesterase family protein, putative, expressed	1
OsmiR1432-5p	LOC_Os05g07210.1	3	11.004	1	21	1166	1186	AUCAGGAGAGAUGACACCGAC	GUCGAUCUCAUUUCUCUUGAU	Cleavage	cDNA|metal cation transporter, putative, expressed	1
OsmiR1432-5p	LOC_Os08g36910.1	3	11.966	1	20	587	606	AUCAGGAGAGAUGACACCGA	UUGUGGUCGUCUCUCCUGAU	Cleavage	cDNA|alpha-amylase precursor, putative, expressed	1
OsmiR1432-5p	LOC_Os08g36910.3	3	11.966	1	20	587	606	AUCAGGAGAGAUGACACCGA	UUGUGGUCGUCUCUCCUGAU	Cleavage	cDNA|alpha-amylase precursor, putative, expressed	1
OsmiR1432-5p	LOC_Os08g36910.2	3	11.966	1	20	587	606	AUCAGGAGAGAUGACACCGA	UUGUGGUCGUCUCUCCUGAU	Cleavage	cDNA|alpha-amylase precursor, putative, expressed	1
OsmiR159f	LOC_Os01g12700.1	2	14.208	1	21	803	823	CUUGGAUUGAAGGGAGCUCUA	UGGAGCUCCCUUUAAUCCAAU	Cleavage	cDNA|MYB family transcription factor, putative	1
OsmiR159f	LOC_Os05g41166.1	2	13.577	1	21	1068	1088	CUUGGAUUGAAGGGAGCUCUA	UGGAGCUCCCUUUAAUCCAAU	Cleavage	cDNA|MYB family transcription factor, putative, expressed	1
OsmiR159f	LOC_Os01g59660.1	2	13.275	1	21	1260	1280	CUUGGAUUGAAGGGAGCUCUA	UGGAGCUCCCUUCACUCCAAG	Cleavage	cDNA|MYB family transcription factor, putative, expressed	1
OsmiR159f	LOC_Os01g59660.4	2	13.275	1	21	1180	1200	CUUGGAUUGAAGGGAGCUCUA	UGGAGCUCCCUUCACUCCAAG	Cleavage	cDNA|MYB family transcription factor, putative, expressed	1
OsmiR159f	LOC_Os01g59660.3	2	13.275	1	21	1258	1278	CUUGGAUUGAAGGGAGCUCUA	UGGAGCUCCCUUCACUCCAAG	Cleavage	cDNA|MYB family transcription factor, putative, expressed	1
OsmiR159f	LOC_Os01g59660.2	2	13.275	1	21	1348	1368	CUUGGAUUGAAGGGAGCUCUA	UGGAGCUCCCUUCACUCCAAG	Cleavage	cDNA|MYB family transcription factor, putative, expressed	1
OsmiR159f	LOC_Os06g40330.1	2.5	17.336	1	21	1418	1438	CUUGGAUUGAAGGGAGCUCUA	UAGAGCUCCCUUCACUCCAAU	Cleavage	cDNA|MYB family transcription factor, putative, expressed	1
OsmiR159f	LOC_Os10g05230.2	3	12.214	1	20	336	355	CUUGGAUUGAAGGGAGCUCU	UUUGCUCCCUUCAAUCCAAG	Cleavage	cDNA|zinc finger, C3HC4 type domain containing protein, expressed	1
OsmiR159f	LOC_Os10g28930.1	3	11.531	1	21	1131	1151	CUUGGAUUGAAGGGAGCUCUA	UAAAGUUCCCUUCGAUUCAGG	Cleavage	cDNA|retrotransposon protein, putative, Ty3-gypsy subclass, expressed	1
OsmiR159f	LOC_Os09g36650.1	2.5	16.44	1	20	700	719	CUUGGAUUGAAGGGAGCUCU	GGAGCUCCAUUCAAUCCAAC	Cleavage	cDNA|expressed protein	1
OsmiR159f	LOC_Os10g36270.1	3	23.965	1	20	2362	2381	CUUGGAUUGAAGGGAGCUCU	AGGGCUUCAUUCAGUCUAAG	Cleavage	cDNA|disease resistance RPP13-like protein 1, putative, expressed	1
OsmiR159f	LOC_Os01g06070.1	3	20.302	1	20	695	714	CUUGGAUUGAAGGGAGCUCU	AGGCUUCCCUGCAAUCCAAG	Translation	cDNA|expressed protein	1
OsmiR166c-5p	LOC_Os01g42520.1	2	16.873	1	20	1812	1831	GGAAUGUUGUCUGGUCCGAG	UUCGGACCAGAUAACAUUUU	Cleavage	cDNA|expressed protein	1
OsmiR166c-5p	LOC_Os03g14260.2	3	12.441	1	20	2600	2619	GGAAUGUUGUCUGGUCCGAG	CUUGGAUUGGAUAACAUUCU	Cleavage	cDNA|guanine nucleotide exchange family protein, putative, expressed	1
OsmiR166c-5p	LOC_Os03g14260.1	3	12.441	1	20	2600	2619	GGAAUGUUGUCUGGUCCGAG	CUUGGAUUGGAUAACAUUCU	Cleavage	cDNA|guanine nucleotide exchange family protein, putative, expressed	1
OsmiR166c-5p	LOC_Os03g60820.1	3	18.946	1	20	1934	1953	GGAAUGUUGUCUGGUCCGAG	CUUGGACCAGCCAAUAUUUU	Translation	cDNA|transporter, major facilitator superfamily domain containing protein, expressed	1
OsmiR166c-5p	LOC_Os07g07910.1	3	17.028	1	20	1407	1426	GGAAUGUUGUCUGGUCCGAG	CUUGGACCGGGCCGCAUUCC	Cleavage	cDNA|potassium channel AKT1, putative, expressed	1
OsmiR166h-5p	LOC_Os10g26730.2	3	18.381	1	21	820	840	GGAAUGUUGGCUGGCUCGAGG	CCUCGAGCCAGAUGACGUUUC	Translation	cDNA|exonuclease, putative, expressed	1
OsmiR166h-5p	LOC_Os10g26730.1	3	19.007	1	21	912	932	GGAAUGUUGGCUGGCUCGAGG	CCUCGAGCCAGAUGACGUUUC	Translation	cDNA|exonuclease, putative, expressed	1
OsmiR166h-5p	LOC_Os09g14730.1	3	18.684	1	21	2046	2066	GGAAUGUUGGCUGGCUCGAGG	CCUCGAGCUAGCCCAUGUUCU	Cleavage	cDNA|retrotransposon protein, putative, Ty3-gypsy subclass, expressed	1
OsmiR166h-5p	LOC_Os01g43330.1	2.5	19.22	1	20	1405	1424	GGAAUGUUGGCUGGCUCGAG	CUCGAGUCAGCCCAUGUUCC	Cleavage	cDNA|extra-large G-protein-related, putative, expressed	1
OsmiR166h-5p	LOC_Os10g40100.1	2.5	12.81	1	21	2047	2067	GGAAUGUUGGCUGGCUCGAGG	UCUCAAGCCAGCAAACAUUCU	Translation	cDNA|protein kinase, putative, expressed	1
OsmiR166h-5p	LOC_Os10g40100.2	2.5	12.81	1	21	2260	2280	GGAAUGUUGGCUGGCUCGAGG	UCUCAAGCCAGCAAACAUUCU	Translation	cDNA|protein kinase, putative, expressed	1
OsmiR166h-5p	LOC_Os06g06760.3	3	22.051	1	21	1946	1966	GGAAUGUUGGCUGGCUCGAGG	UCUCAAGCCUGCUAACAUUCU	Cleavage	cDNA|protein kinase, putative, expressed	1
OsmiR166h-5p	LOC_Os06g06760.2	3	22.051	1	21	1946	1966	GGAAUGUUGGCUGGCUCGAGG	UCUCAAGCCUGCUAACAUUCU	Cleavage	cDNA|protein kinase, putative, expressed	1
OsmiR166h-5p	LOC_Os06g06760.1	3	22.051	1	21	1946	1966	GGAAUGUUGGCUGGCUCGAGG	UCUCAAGCCUGCUAACAUUCU	Cleavage	cDNA|protein kinase, putative, expressed	1
OsmiR166h-5p	LOC_Os04g58910.1	3	19.145	1	21	2389	2409	GGAAUGUUGGCUGGCUCGAGG	UCUCAAGUCAGCAAACAUUCU	Translation	cDNA|receptor protein kinase TMK1 precursor, putative, expressed	1
OsmiR166k-5p	LOC_Os10g31856.1	2.5	15.686	1	21	3184	3204	GGUUUGUUGUCUGGCUCGAGG	CUUUGAGCAAGACAACAAACU	Cleavage	cDNA|midasin-related, putative, expressed	1
OsmiR166k-5p	LOC_Os06g49840.1	2.5	13.251	1	20	969	988	GGUUUGUUGUCUGGCUCGAG	CUCGAUCUAGAUAACAAGCC	Cleavage	cDNA|OsMADS16 - MADS-box family gene with MIKCc type-box, expressed	1
OsmiR166k-5p	LOC_Os06g49840.2	2.5	13.251	1	20	936	955	GGUUUGUUGUCUGGCUCGAG	CUCGAUCUAGAUAACAAGCC	Cleavage	cDNA|OsMADS16 - MADS-box family gene with MIKCc type-box, expressed	1
OsmiR166k-5p	LOC_Os07g48000.1	3	17.005	1	21	947	967	GGUUUGUUGUCUGGCUCGAGG	UCUCGGGACAGACAGCAAGCU	Cleavage	cDNA|retrotransposon protein, putative, unclassified, expressed	1
OsmiR166k-5p	LOC_Os02g58600.1	3	15.226	1	21	666	686	GGUUUGUUGUCUGGCUCGAGG	UCACGAGCCAGGCAAUGAACU	Cleavage	cDNA|expressed protein	1
OsmiR166k-5p	LOC_Os07g06130.2	3	14.926	1	21	2203	2223	GGUUUGUUGUCUGGCUCGAGG	UCUAGAGUCUGACAACAAGCC	Cleavage	cDNA|ethylene-insensitive protein, putative, expressed	1
OsmiR166k-5p	LOC_Os07g06130.1	3	14.926	1	21	2198	2218	GGUUUGUUGUCUGGCUCGAGG	UCUAGAGUCUGACAACAAGCC	Cleavage	cDNA|ethylene-insensitive protein, putative, expressed	1
OsmiR166k-5p	LOC_Os07g06130.3	3	14.926	1	21	2163	2183	GGUUUGUUGUCUGGCUCGAGG	UCUAGAGUCUGACAACAAGCC	Cleavage	cDNA|ethylene-insensitive protein, putative, expressed	1
OsmiR166k-5p	LOC_Os07g06190.1	3	14.926	1	21	2433	2453	GGUUUGUUGUCUGGCUCGAGG	UCUAGAGUCUGACAACAAGCC	Cleavage	cDNA|ethylene-insensitive protein 2, putative, expressed	1
OsmiR166k-5p	LOC_Os09g39200.1	3	16.531	1	20	1641	1660	GGUUUGUUGUCUGGCUCGAG	CUGGAGCUAGAGAACAAACU	Translation	cDNA|expressed protein	1
OsmiR169r-5p	LOC_Os03g07880.3	2	12.164	1	20	757	776	UAGCCAAGGAUGAUUUGCCU	UGGCAAAUCAUCCUUGGCUU	Cleavage	cDNA|nuclear transcription factor Y subunit, putative, expressed	1
OsmiR169r-5p	LOC_Os03g07880.1	2	12.164	1	20	845	864	UAGCCAAGGAUGAUUUGCCU	UGGCAAAUCAUCCUUGGCUU	Cleavage	cDNA|nuclear transcription factor Y subunit, putative, expressed	1
OsmiR169r-5p	LOC_Os03g07880.2	2	12.164	1	20	994	1013	UAGCCAAGGAUGAUUUGCCU	UGGCAAAUCAUCCUUGGCUU	Cleavage	cDNA|nuclear transcription factor Y subunit, putative, expressed	1
OsmiR169r-5p	LOC_Os02g53620.1	2	17.626	1	21	988	1008	UAGCCAAGGAUGAUUUGCCUG	UAGGCAAUUCAUCCUUGGCUU	Cleavage	cDNA|nuclear transcription factor Y subunit, putative, expressed	1
OsmiR169r-5p	LOC_Os03g48970.4	2.5	13.985	1	21	1228	1248	UAGCCAAGGAUGAUUUGCCUG	CAGGCAAUUCAUUCUUGGCUU	Cleavage	cDNA|nuclear transcription factor Y subunit, putative, expressed	1
OsmiR169r-5p	LOC_Os03g48970.1	2.5	13.985	1	21	1236	1256	UAGCCAAGGAUGAUUUGCCUG	CAGGCAAUUCAUUCUUGGCUU	Cleavage	cDNA|nuclear transcription factor Y subunit, putative, expressed	1
OsmiR169r-5p	LOC_Os03g48970.2	2.5	13.985	1	21	1765	1785	UAGCCAAGGAUGAUUUGCCUG	CAGGCAAUUCAUUCUUGGCUU	Cleavage	cDNA|nuclear transcription factor Y subunit, putative, expressed	1
OsmiR169r-5p	LOC_Os03g48970.3	2.5	13.985	1	21	1935	1955	UAGCCAAGGAUGAUUUGCCUG	CAGGCAAUUCAUUCUUGGCUU	Cleavage	cDNA|nuclear transcription factor Y subunit, putative, expressed	1
OsmiR169r-5p	LOC_Os12g42400.2	2	21.518	1	21	1202	1222	UAGCCAAGGAUGAUUUGCCUG	UAGGCAACUCAUUCUUGGCUG	Cleavage	cDNA|nuclear transcription factor Y subunit, putative, expressed	1
OsmiR169r-5p	LOC_Os12g42400.3	2	21.518	1	21	1247	1267	UAGCCAAGGAUGAUUUGCCUG	UAGGCAACUCAUUCUUGGCUG	Cleavage	cDNA|nuclear transcription factor Y subunit, putative, expressed	1
OsmiR169r-5p	LOC_Os12g42400.1	2	21.518	1	21	1256	1276	UAGCCAAGGAUGAUUUGCCUG	UAGGCAACUCAUUCUUGGCUG	Cleavage	cDNA|nuclear transcription factor Y subunit, putative, expressed	1
OsmiR169r-5p	LOC_Os07g41720.1	3	18.293	1	20	1170	1189	UAGCCAAGGAUGAUUUGCCU	UGGCAAUUCAUCCUUGGCUU	Cleavage	cDNA|nuclear transcription factor Y subunit, putative, expressed	1
OsmiR169r-5p	LOC_Os07g42250.1	3	17.379	1	21	1187	1207	UAGCCAAGGAUGAUUUGCCUG	UAGGAAAAUUAUCCCUGGCUA	Cleavage	cDNA|strictosidine synthase, putative, expressed	1
OsmiR169r-5p	LOC_Os07g41720.2	3	18.293	1	20	1303	1322	UAGCCAAGGAUGAUUUGCCU	UGGCAAUUCAUCCUUGGCUU	Cleavage	cDNA|nuclear transcription factor Y subunit, putative, expressed	1
OsmiR169r-5p	LOC_Os03g29760.3	3	21.657	1	20	1265	1284	UAGCCAAGGAUGAUUUGCCU	UGGCAAUUCAUCCUUGGCUU	Cleavage	cDNA|nuclear transcription factor Y subunit, putative, expressed	1
OsmiR169r-5p	LOC_Os03g29760.1	3	21.657	1	20	1285	1304	UAGCCAAGGAUGAUUUGCCU	UGGCAAUUCAUCCUUGGCUU	Cleavage	cDNA|nuclear transcription factor Y subunit, putative, expressed	1
OsmiR169r-5p	LOC_Os03g29760.2	3	21.657	1	20	1365	1384	UAGCCAAGGAUGAUUUGCCU	UGGCAAUUCAUCCUUGGCUU	Cleavage	cDNA|nuclear transcription factor Y subunit, putative, expressed	1
OsmiR169r-5p	LOC_Os08g05310.1	3	22.475	1	21	360	380	UAGCCAAGGAUGAUUUGCCUG	CAGGCAAACAAUACUUGGCUA	Translation	cDNA|expressed protein	1
OsmiR169r-5p	LOC_Os12g11310.1	3	12.89	1	21	497	518	UAGCCAAGGAUGA-UUUGCCUG	UAGGCAAAAUCCUCCUUGGCUA	Translation	cDNA|retrotransposon protein, putative, Ty3-gypsy subclass, expressed	1
OsmiR169r-5p	LOC_Os01g48480.1	3	15.982	1	21	677	698	UAGCCAAGGAUGA-UUUGCCUG	UAGGCAAAAUCCUCCUUGGCUA	Translation	cDNA|retrotransposon protein, putative, Ty3-gypsy subclass, expressed	1
OsmiR169r-5p	LOC_Os07g28560.1	3	15.996	1	21	725	746	UAGCCAAGGAUGAU-UUGCCUG	UAGGCAAGAUCCUCCUUGGCUA	Translation	cDNA|retrotransposon protein, putative, Ty3-gypsy subclass, expressed	1
OsmiR169r-5p	LOC_Os11g35350.1	3	11.832	1	20	724	743	UAGCCAAGGAUGAUUUGCCU	AGGCAAAUUACUAUUGGCUA	Translation	cDNA|expressed protein	1
OsmiR169r-5p	LOC_Os06g25750.1	3	16.185	1	21	539	560	UAGCCAAGGAUGA-UUUGCCUG	UGGGCAAAAUCCUCCUUGGCUA	Translation	cDNA|retrotransposon protein, putative, Ty3-gypsy subclass	1
OsmiR169r-5p	LOC_Os07g20660.1	3	16.035	1	21	554	575	UAGCCAAGGAUGA-UUUGCCUG	UGGGCAAAAUCCUCCUUGGCUA	Translation	cDNA|retrotransposon protein, putative, Ty3-gypsy subclass, expressed	1
OsmiR169r-5p	LOC_Os12g25570.1	3	15.307	1	21	584	605	UAGCCAAGGAUGA-UUUGCCUG	UGGGCAAAAUCCUCCUUGGCUA	Translation	cDNA|retrotransposon protein, putative, Ty3-gypsy subclass, expressed	1
OsmiR169r-5p	LOC_Os02g25740.1	3	21.199	1	21	1892	1913	UAGCCAAGGAUGA-UUUGCCUG	UGGGCAAAAUCCUCCUUGGCUA	Translation	cDNA|retrotransposon protein, putative, Ty3-gypsy subclass, expressed	1
OsmiR169r-3p	LOC_Os09g15420.1	3	21.395	1	20	604	623	UGGCAAGUCUCCUCGGCUAC	AUAGCAGAGGAGAUUUGCCG	Cleavage	cDNA|NAD dependent epimerase/dehydratase family protein, putative, expressed	1
OsmiR1861b	LOC_Os01g63810.2	3	20.214	1	20	610	629	CGAUCUUGAGGCAGGAACUG	AAGUUCUUGCUGCAAGAUCG	Translation	cDNA|starch binding domain containing protein, putative, expressed	1
OsmiR1861b	LOC_Os01g63810.1	3	20.214	1	20	666	685	CGAUCUUGAGGCAGGAACUG	AAGUUCUUGCUGCAAGAUCG	Translation	cDNA|starch binding domain containing protein, putative, expressed	1
OsmiR1861b	LOC_Os05g51790.1	3	19.225	1	22	578	599	CGAUCUUGAGGCAGGAACUGAG	CCCAGUUUCUUCCUCAAGACCG	Cleavage	cDNA|RecF/RecN/SMC N terminal domain containing protein, expressed	1
OsmiR1861b	LOC_Os05g51790.2	3	19.225	1	22	533	554	CGAUCUUGAGGCAGGAACUGAG	CCCAGUUUCUUCCUCAAGACCG	Cleavage	cDNA|RecF/RecN/SMC N terminal domain containing protein, expressed	1
OsmiR1861d	LOC_Os05g51790.1	2	19.225	1	22	578	599	UGGUCUUGAGGCAGGAACUGAG	CCCAGUUUCUUCCUCAAGACCG	Cleavage	cDNA|RecF/RecN/SMC N terminal domain containing protein, expressed	1
OsmiR1861d	LOC_Os05g51790.2	2	19.225	1	22	533	554	UGGUCUUGAGGCAGGAACUGAG	CCCAGUUUCUUCCUCAAGACCG	Cleavage	cDNA|RecF/RecN/SMC N terminal domain containing protein, expressed	1
OsmiR1861d	LOC_Os09g09500.1	2	18.952	1	20	1805	1824	UGGUCUUGAGGCAGGAACUG	CAUUUCCUGCUUCAAGGCCA	Cleavage	cDNA|lectin-like receptor kinase, putative, expressed	1
OsmiR1861d	LOC_Os01g55750.2	2.5	23.903	1	20	663	682	UGGUCUUGAGGCAGGAACUG	CAGUUCCCGCCGCAGGACCA	Translation	cDNA|TCP family transcription factor, putative, expressed	1
OsmiR1861d	LOC_Os01g55750.3	2.5	23.903	1	20	669	688	UGGUCUUGAGGCAGGAACUG	CAGUUCCCGCCGCAGGACCA	Translation	cDNA|TCP family transcription factor, putative, expressed	1
OsmiR1861d	LOC_Os01g55750.1	2.5	23.903	1	20	856	875	UGGUCUUGAGGCAGGAACUG	CAGUUCCCGCCGCAGGACCA	Translation	cDNA|TCP family transcription factor, putative, expressed	1
OsmiR1861d	LOC_Os05g08170.1	3	21.47	1	20	761	780	UGGUCUUGAGGCAGGAACUG	CGGUUUCUGCUCCAGGACCA	Translation	cDNA|retrotransposon protein, putative, Ty3-gypsy subclass, expressed	1
OsmiR1861d	LOC_Os05g27520.1	3	15.588	1	20	1128	1147	UGGUCUUGAGGCAGGAACUG	AAGAUCGUGCCUCAAGACCA	Cleavage	cDNA|expressed protein	1
OsmiR1861d	LOC_Os05g27520.2	3	14.796	1	20	1125	1144	UGGUCUUGAGGCAGGAACUG	AAGAUCGUGCCUCAAGACCA	Cleavage	cDNA|expressed protein	1
OsmiR1861d	LOC_Os02g16830.1	3	9.785	1	20	435	454	UGGUCUUGAGGCAGGAACUG	CAAUUCUUGCCUGAAGGCCA	Cleavage	cDNA|glutelin, putative, expressed	1
OsmiR1861d	LOC_Os02g16820.1	3	9.785	1	20	436	455	UGGUCUUGAGGCAGGAACUG	CAAUUCUUGCCUGAAGGCCA	Cleavage	cDNA|glutelin, putative, expressed	1
OsmiR1861d	LOC_Os07g45020.1	3	20.241	1	22	998	1019	UGGUCUUGAGGCAGGAACUGAG	CACACUUCCGGUCUCAAGACUA	Cleavage	cDNA|retrotransposon protein, putative, Ty3-gypsy subclass, expressed	1
OsmiR1861d	LOC_Os02g05230.1	3	19.147	1	20	2711	2730	UGGUCUUGAGGCAGGAACUG	CAUCUCUUGCCUCAAGAUCA	Cleavage	cDNA|retrotransposon protein, putative, unclassified, expressed	1
OsmiR1861d	LOC_Os01g66080.1	3	19.224	1	20	2801	2820	UGGUCUUGAGGCAGGAACUG	CAUCUCUUGCCUCAAGAUCA	Cleavage	cDNA|retrotransposon protein, putative, unclassified, expressed	1
OsmiR1861d	LOC_Os12g22210.1	3	19.072	1	20	3278	3297	UGGUCUUGAGGCAGGAACUG	CAUCUCUUGCCUCAAGAUCA	Cleavage	cDNA|retrotransposon protein, putative, unclassified, expressed	1
OsmiR1861f	LOC_Os01g63810.2	3	20.214	1	20	610	629	CGAUCUUGAGGCAGGAACUG	AAGUUCUUGCUGCAAGAUCG	Translation	cDNA|starch binding domain containing protein, putative, expressed	1
OsmiR1861f	LOC_Os01g63810.1	3	20.214	1	20	666	685	CGAUCUUGAGGCAGGAACUG	AAGUUCUUGCUGCAAGAUCG	Translation	cDNA|starch binding domain containing protein, putative, expressed	1
OsmiR1861f	LOC_Os05g51790.1	3	19.225	1	22	578	599	CGAUCUUGAGGCAGGAACUGAG	CCCAGUUUCUUCCUCAAGACCG	Cleavage	cDNA|RecF/RecN/SMC N terminal domain containing protein, expressed	1
OsmiR1861f	LOC_Os05g51790.2	3	19.225	1	22	533	554	CGAUCUUGAGGCAGGAACUGAG	CCCAGUUUCUUCCUCAAGACCG	Cleavage	cDNA|RecF/RecN/SMC N terminal domain containing protein, expressed	1
OsmiR1861g	LOC_Os08g32060.1	3	20.595	1	20	380	399	CAGUCUUGUGGCAAGAACUG	CGGUUCUUGCUAGAGGAUUG	Cleavage	cDNA|spotted leaf 11, putative, expressed	1
OsmiR1861h	LOC_Os05g51790.1	1.5	19.225	1	22	578	599	CGGUCUUGAGGCAGGAACUGAG	CCCAGUUUCUUCCUCAAGACCG	Cleavage	cDNA|RecF/RecN/SMC N terminal domain containing protein, expressed	1
OsmiR1861h	LOC_Os05g51790.2	1.5	19.225	1	22	533	554	CGGUCUUGAGGCAGGAACUGAG	CCCAGUUUCUUCCUCAAGACCG	Cleavage	cDNA|RecF/RecN/SMC N terminal domain containing protein, expressed	1
OsmiR1861h	LOC_Os09g09500.1	3	18.952	1	20	1805	1824	CGGUCUUGAGGCAGGAACUG	CAUUUCCUGCUUCAAGGCCA	Cleavage	cDNA|lectin-like receptor kinase, putative, expressed	1
OsmiR1861h	LOC_Os01g03090.2	3	14.661	1	20	740	759	CGGUCUUGAGGCAGGAACUG	UAGUUCCUGCAUCACGACCG	Translation	cDNA|methyltransferase, putative, expressed	1
OsmiR1861h	LOC_Os01g03090.1	3	14.661	1	20	1100	1119	CGGUCUUGAGGCAGGAACUG	UAGUUCCUGCAUCACGACCG	Translation	cDNA|methyltransferase, putative, expressed	1
OsmiR1861h	LOC_Os04g33950.1	3	15.61	1	20	979	998	CGGUCUUGAGGCAGGAACUG	UAUUUCAUGUCUCAAGACCG	Cleavage	cDNA|E2F family transcription factor protein, putative, expressed	1
OsmiR1861h	LOC_Os12g01030.1	3	15.974	1	20	609	628	CGGUCUUGAGGCAGGAACUG	CAGGCCCCGCCUCAAGACCG	Cleavage	cDNA|monoglyceride lipase, putative, expressed	1
OsmiR1861h	LOC_Os11g01040.1	3	15.974	1	20	691	710	CGGUCUUGAGGCAGGAACUG	CAGGCCCCGCCUCAAGACCG	Cleavage	cDNA|monoglyceride lipase, putative, expressed	1
OsmiR1861i	LOC_Os01g63810.2	3	20.214	1	20	610	629	CGAUCUUGAGGCAGGAACUG	AAGUUCUUGCUGCAAGAUCG	Translation	cDNA|starch binding domain containing protein, putative, expressed	1
OsmiR1861i	LOC_Os01g63810.1	3	20.214	1	20	666	685	CGAUCUUGAGGCAGGAACUG	AAGUUCUUGCUGCAAGAUCG	Translation	cDNA|starch binding domain containing protein, putative, expressed	1
OsmiR1861i	LOC_Os05g51790.1	3	19.225	1	22	578	599	CGAUCUUGAGGCAGGAACUGAG	CCCAGUUUCUUCCUCAAGACCG	Cleavage	cDNA|RecF/RecN/SMC N terminal domain containing protein, expressed	1
OsmiR1861i	LOC_Os05g51790.2	3	19.225	1	22	533	554	CGAUCUUGAGGCAGGAACUGAG	CCCAGUUUCUUCCUCAAGACCG	Cleavage	cDNA|RecF/RecN/SMC N terminal domain containing protein, expressed	1
OsmiR1861j	LOC_Os05g51790.1	1.5	19.225	1	22	578	599	CGGUCUUGAGGCAGGAACUGAG	CCCAGUUUCUUCCUCAAGACCG	Cleavage	cDNA|RecF/RecN/SMC N terminal domain containing protein, expressed	1
OsmiR1861j	LOC_Os05g51790.2	1.5	19.225	1	22	533	554	CGGUCUUGAGGCAGGAACUGAG	CCCAGUUUCUUCCUCAAGACCG	Cleavage	cDNA|RecF/RecN/SMC N terminal domain containing protein, expressed	1
OsmiR1861j	LOC_Os09g09500.1	3	18.952	1	20	1805	1824	CGGUCUUGAGGCAGGAACUG	CAUUUCCUGCUUCAAGGCCA	Cleavage	cDNA|lectin-like receptor kinase, putative, expressed	1
OsmiR1861j	LOC_Os01g03090.2	3	14.661	1	20	740	759	CGGUCUUGAGGCAGGAACUG	UAGUUCCUGCAUCACGACCG	Translation	cDNA|methyltransferase, putative, expressed	1
OsmiR1861j	LOC_Os01g03090.1	3	14.661	1	20	1100	1119	CGGUCUUGAGGCAGGAACUG	UAGUUCCUGCAUCACGACCG	Translation	cDNA|methyltransferase, putative, expressed	1
OsmiR1861j	LOC_Os04g33950.1	3	15.61	1	20	979	998	CGGUCUUGAGGCAGGAACUG	UAUUUCAUGUCUCAAGACCG	Cleavage	cDNA|E2F family transcription factor protein, putative, expressed	1
OsmiR1861j	LOC_Os12g01030.1	3	15.974	1	20	609	628	CGGUCUUGAGGCAGGAACUG	CAGGCCCCGCCUCAAGACCG	Cleavage	cDNA|monoglyceride lipase, putative, expressed	1
OsmiR1861j	LOC_Os11g01040.1	3	15.974	1	20	691	710	CGGUCUUGAGGCAGGAACUG	CAGGCCCCGCCUCAAGACCG	Cleavage	cDNA|monoglyceride lipase, putative, expressed	1
OsmiR1861l	LOC_Os01g63810.2	3	20.214	1	20	610	629	CGAUCUUGAGGCAGGAACUG	AAGUUCUUGCUGCAAGAUCG	Translation	cDNA|starch binding domain containing protein, putative, expressed	1
OsmiR1861l	LOC_Os01g63810.1	3	20.214	1	20	666	685	CGAUCUUGAGGCAGGAACUG	AAGUUCUUGCUGCAAGAUCG	Translation	cDNA|starch binding domain containing protein, putative, expressed	1
OsmiR1861l	LOC_Os05g51790.1	3	19.225	1	22	578	599	CGAUCUUGAGGCAGGAACUGAG	CCCAGUUUCUUCCUCAAGACCG	Cleavage	cDNA|RecF/RecN/SMC N terminal domain containing protein, expressed	1
OsmiR1861l	LOC_Os05g51790.2	3	19.225	1	22	533	554	CGAUCUUGAGGCAGGAACUGAG	CCCAGUUUCUUCCUCAAGACCG	Cleavage	cDNA|RecF/RecN/SMC N terminal domain containing protein, expressed	1
OsmiR1861n	LOC_Os03g03710.1	2.5	20.398	1	22	842	863	CGAUCUUGUGGCAGGAGCUGAG	UUGAGCUCUUGCCACAAGAUCA	Cleavage	cDNA|ribonuclease protein, putative, expressed	1
OsmiR1861n	LOC_Os10g40730.1	2.5	20.706	1	20	721	740	CGAUCUUGUGGCAGGAGCUG	CGGCUCUUGCUACAAGAUCA	Cleavage	cDNA|expansin precursor, putative, expressed	1
OsmiR1861n	LOC_Os09g38800.1	2.5	17.275	1	20	926	945	CGAUCUUGUGGCAGGAGCUG	CAGCUUCUGCCGCAACAUCG	Cleavage	cDNA|OsWAK88 - OsWAK pseudogene, expressed	1
OsmiR1861n	LOC_Os06g27750.1	3	14.687	1	22	400	421	CGAUCUUGUGGCAGGAGCUGAG	UUCAGCUCUUCUGACAAGAUCG	Translation	cDNA|retrotransposon protein, putative, Ty3-gypsy subclass, expressed	1
OsmiR1861n	LOC_Os06g02900.1	3	21.698	1	22	205	226	CGAUCUUGUGGCAGGAGCUGAG	UUCUGCUCCGGCCACAAGGUUG	Cleavage	cDNA|aspartic proteinase nepenthesin-2 precursor, putative, expressed	1
OsmiR1861n	LOC_Os01g63810.2	3	20.214	1	20	610	629	CGAUCUUGUGGCAGGAGCUG	AAGUUCUUGCUGCAAGAUCG	Cleavage	cDNA|starch binding domain containing protein, putative, expressed	1
OsmiR1861n	LOC_Os01g63810.1	3	20.214	1	20	666	685	CGAUCUUGUGGCAGGAGCUG	AAGUUCUUGCUGCAAGAUCG	Cleavage	cDNA|starch binding domain containing protein, putative, expressed	1
OsmiR1861n	LOC_Os01g39840.2	3	18.448	1	22	2104	2125	CGAUCUUGUGGCAGGAGCUGAG	UUCACCUCUUGCCAGAAGGUCG	Cleavage	cDNA|expressed protein	1
OsmiR1861n	LOC_Os08g05670.1	3	23.864	1	20	594	613	CGAUCUUGUGGCAGGAGCUG	CAGCUCCUGCUGUAAGGUCU	Cleavage	cDNA|HEAT repeat family protein, putative, expressed	1
OsmiR1861n	LOC_Os04g29000.1	2.5	20.456	1	20	615	634	CGAUCUUGUGGCAGGAGCUG	CAGCUCUGGCUGCAAGAUCG	Cleavage	cDNA|sulfotransferase domain containing protein, expressed	1
OsmiR1861n	LOC_Os05g32680.1	3	20.475	1	20	688	707	CGAUCUUGUGGCAGGAGCUG	CAACUCCUGCUAUGAGAUUG	Cleavage	cDNA|PAC, putative, expressed	1
OsmiR1861n	LOC_Os07g22680.1	3	14.882	1	22	518	539	CGAUCUUGUGGCAGGAGCUGAG	CACAUCACCUGCCGCAAGGUCG	Cleavage	cDNA|SKP1-like protein 1B, putative, expressed	1
OsmiR2873a	LOC_Os01g15470.1	3	16.096	1	22	1890	1911	AAGUUUGGACUUAAAUUUGGUA	UACUAAAUUUACAUCCAGACUU	Translation	cDNA|protein kinase, putative, expressed	1
OsmiR2873a	LOC_Os01g15470.3	3	16.096	1	22	1959	1980	AAGUUUGGACUUAAAUUUGGUA	UACUAAAUUUACAUCCAGACUU	Translation	cDNA|protein kinase, putative, expressed	1
OsmiR2873a	LOC_Os04g58050.1	3	15.905	1	23	1254	1276	AAGUUUGGACUUAAAUUUGGUAA	UGAUCAAGUAUGAGUCUAAACUU	Cleavage	cDNA|expressed protein	1
OsmiR2873a	LOC_Os01g15470.2	3	16.096	1	22	2566	2587	AAGUUUGGACUUAAAUUUGGUA	UACUAAAUUUACAUCCAGACUU	Translation	cDNA|protein kinase, putative, expressed	1
OsmiR2873a	LOC_Os10g10990.3	3	20.862	1	24	1651	1674	AAGUUUGGACUUAAAUUUGGUAAC	GUAUCUAGAUUUAAGUCUAGACUA	Cleavage	cDNA|transcription initiation factor IIF, alpha subunit domain containing protein, expressed	1
OsmiR2873a	LOC_Os10g10990.2	3	20.862	1	24	1657	1680	AAGUUUGGACUUAAAUUUGGUAAC	GUAUCUAGAUUUAAGUCUAGACUA	Cleavage	cDNA|transcription initiation factor IIF, alpha subunit domain containing protein, expressed	1
OsmiR2873a	LOC_Os10g10990.1	3	20.862	1	24	1660	1683	AAGUUUGGACUUAAAUUUGGUAAC	GUAUCUAGAUUUAAGUCUAGACUA	Cleavage	cDNA|transcription initiation factor IIF, alpha subunit domain containing protein, expressed	1
OsmiR2873a	LOC_Os03g30519.1	2.5	11.89	1	23	2152	2174	AAGUUUGGACUUAAAUUUGGUAA	UGGCCGAGUUUAGUUCCAAACUU	Translation	cDNA|expressed protein	1
OsmiR2873a	LOC_Os01g06280.2	2	12.51	1	20	393	412	AAGUUUGGACUUAAAUUUGG	CCAAAUUGAAGUUCAAAUUU	Cleavage	cDNA|TKL_IRAK_CrRLK1L-1.4 - The CrRLK1L-1 subfamily has homology to the CrRLK1L homolog, expressed	1
OsmiR2873a	LOC_Os07g41810.4	2.5	13.606	1	21	1247	1267	AAGUUUGGACUUAAAUUUGGU	GCCGAGUUUAGUUCCAAACUU	Translation	cDNA|stress responsive A/B Barrel domain containing protein, expressed	1
OsmiR2873a	LOC_Os05g03770.1	2.5	8.299	1	21	212	232	AAGUUUGGACUUAAAUUUGGU	GCCGAGUUUAGAUCCAAACUU	Translation	cDNA|expressed protein	1
OsmiR2873a	LOC_Os01g06280.1	2	12.095	1	20	181	200	AAGUUUGGACUUAAAUUUGG	CCAAAUUGAAGUUCAAAUUU	Cleavage	cDNA|TKL_IRAK_CrRLK1L-1.4 - The CrRLK1L-1 subfamily has homology to the CrRLK1L homolog, expressed	1
OsmiR2873a	LOC_Os11g31900.2	3	9.29	1	23	798	820	AAGUUUGGACUUAAAUUUGGUAA	UGGCCGAGUUUAGUUUCAAACUU	Translation	cDNA|acyl carrier protein, putative, expressed	1
OsmiR2873a	LOC_Os04g34600.1	3	16.185	1	23	1121	1143	AAGUUUGGACUUAAAUUUGGUAA	UGGCCGAGUUUAGUUCCAAAUUU	Translation	cDNA|abscisic stress-ripening, putative, expressed	1
OsmiR2873a	LOC_Os10g41749.5	2.5	16.028	1	21	454	474	AAGUUUGGACUUAAAUUUGGU	GCCGAGUUUAGUUCCAAACUU	Translation	cDNA|crcB-like protein, expressed	1
OsmiR2873a	LOC_Os10g27180.1	3	18.339	1	21	821	841	AAGUUUGGACUUAAAUUUGGU	ACCAAAUUUCAGCCCAAACUA	Translation	cDNA|expressed protein	1
OsmiR2873a	LOC_Os05g45430.1	2.5	15.869	1	20	1753	1772	AAGUUUGGACUUAAAUUUGG	UCAAGUUUAGAUCCAAACUU	Translation	cDNA|TOO MANY MOUTHS precursor, putative, expressed	1
OsmiR2873a	LOC_Os12g40920.4	3	13.42	1	20	86	105	AAGUUUGGACUUAAAUUUGG	CUAAAUUUAAGUUUAAAAUU	Cleavage	cDNA|bZIP transcription factor domain containing protein, expressed	1
OsmiR2873a	LOC_Os12g40920.3	3	13.42	1	20	86	105	AAGUUUGGACUUAAAUUUGG	CUAAAUUUAAGUUUAAAAUU	Cleavage	cDNA|bZIP transcription factor domain containing protein, expressed	1
OsmiR2873a	LOC_Os04g42840.1	3	15.845	1	22	3158	3179	AAGUUUGGACUUAAAUUUGGUA	UGCUAAAUUUUAUUCUAAACUU	Translation	cDNA|HEAT repeat family protein, putative, expressed	1
OsmiR2873a	LOC_Os08g04270.3	3	8.475	1	22	235	256	AAGUUUGGACUUAAAUUUGGUA	UUCCAAAUUUGGUUCCAAACUC	Translation	cDNA|WD domain, G-beta repeat domain containing protein, expressed	1
OsmiR2873a	LOC_Os08g04270.1	3	12.97	1	22	382	403	AAGUUUGGACUUAAAUUUGGUA	UUCCAAAUUUGGUUCCAAACUC	Translation	cDNA|WD domain, G-beta repeat domain containing protein, expressed	1
OsmiR2873a	LOC_Os07g40240.1	3	9.736	1	21	1516	1536	AAGUUUGGACUUAAAUUUGGU	GCCGAGUUUAGUUCCAAAUUU	Translation	cDNA|GASR9 - Gibberellin-regulated GASA/GAST/Snakin family protein precursor, expressed	1
OsmiR2873a	LOC_Os02g32610.3	3	18.485	1	21	1472	1492	AAGUUUGGACUUAAAUUUGGU	AUCAAAUAUUGGUCCAAACUU	Cleavage	cDNA|protein kinase domain containing protein, expressed	1
OsmiR2873a	LOC_Os02g32610.4	3	16.707	1	21	1478	1498	AAGUUUGGACUUAAAUUUGGU	AUCAAAUAUUGGUCCAAACUU	Cleavage	cDNA|protein kinase domain containing protein, expressed	1
OsmiR2873a	LOC_Os02g32610.2	3	18.485	1	21	1477	1497	AAGUUUGGACUUAAAUUUGGU	AUCAAAUAUUGGUCCAAACUU	Cleavage	cDNA|protein kinase domain containing protein, expressed	1
OsmiR2873a	LOC_Os11g02710.1	3	15.934	1	20	1613	1632	AAGUUUGGACUUAAAUUUGG	CCAAGUUUGAAUUCAAGCUU	Translation	cDNA|retrotransposon protein, putative, Ty1-copia subclass, expressed	1
OsmiR2873a	LOC_Os12g02640.1	3	14.813	1	20	1813	1832	AAGUUUGGACUUAAAUUUGG	CCAAGUUUGAAUUCAAGCUU	Translation	cDNA|cytochrome P450 72A1, putative, expressed	1
OsmiR2873a	LOC_Os04g47550.1	3	9.129	1	20	669	688	AAGUUUGGACUUAAAUUUGG	CUAAAUUUAGCUUCAAAUUU	Translation	cDNA|expressed protein	1
OsmiR2873a	LOC_Os12g07480.1	3	17.146	1	24	1875	1898	AAGUUUGGACUUAAAUUUGGUAAC	GAUCCAAAAUUUGGAUCCAAACUU	Translation	cDNA|TCP family transcription factor, putative, expressed	1
OsmiR2873a	LOC_Os02g11665.1	3	8.546	1	20	2417	2436	AAGUUUGGACUUAAAUUUGG	UCAUGUUUAAGUUCAAAUUU	Cleavage	cDNA|transposon protein, putative, unclassified, expressed	1
OsmiR2873a	LOC_Os04g52640.3	3	17.474	1	20	1937	1956	AAGUUUGGACUUAAAUUUGG	CUGAGUUUAAGCCCAAAUUU	Translation	cDNA|SHR5-receptor-like kinase, putative, expressed	1
OsmiR2873a	LOC_Os04g52640.1	3	17.474	1	20	1963	1982	AAGUUUGGACUUAAAUUUGG	CUGAGUUUAAGCCCAAAUUU	Translation	cDNA|SHR5-receptor-like kinase, putative, expressed	1
OsmiR2873a	LOC_Os04g52640.2	3	17.474	1	20	2418	2437	AAGUUUGGACUUAAAUUUGG	CUGAGUUUAAGCCCAAAUUU	Translation	cDNA|SHR5-receptor-like kinase, putative, expressed	1
OsmiR2873a	LOC_Os06g28340.1	3	11.563	1	21	1744	1764	AAGUUUGGACUUAAAUUUGGU	GCCGAAUUGAAGUACAAAUUU	Cleavage	cDNA|transposon protein, putative, CACTA, En/Spm sub-class, expressed	1
OsmiR535-5p	LOC_Os03g14880.1	2.5	17.591	1	20	1735	1754	UGACAACGAGAGAGAGCACG	UAUGCUCUUUCUCGUUGUCA	Cleavage	cDNA|expressed protein	1
OsmiR535-5p	LOC_Os02g09080.1	2.5	15.783	1	20	39	58	UGACAACGAGAGAGAGCACG	CGUGCUCUCUCUCGUCGUCU	Cleavage	cDNA|expressed protein	1
OsmiR535-5p	LOC_Os04g33560.1	3	24.05	1	21	49	69	UGACAACGAGAGAGAGCACGC	GCGUGCUCCUUCUCGUUGUUC	Cleavage	cDNA|expressed protein	1
OsmiR535-5p	LOC_Os04g47580.1	3	24.784	1	20	1241	1260	UGACAACGAGAGAGAGCACG	UGUGCUCUCACUCGUUGCCA	Translation	cDNA|cyclin, putative, expressed	1
OsmiR535-5p	LOC_Os12g22160.1	3	18.466	1	20	48	67	UGACAACGAGAGAGAGCACG	UGUGUUCUCUCAAGUUGUCA	Translation	cDNA|retrotransposon protein, putative, unclassified, expressed	1
OsmiR535-3p	LOC_Os02g19410.1	2.5	22.024	1	21	574	594	GUGCUUUCUCCCGUUGUCACU	GGUGGUAAUGGGAGAGAGUAC	Cleavage	cDNA|expressed protein	1
OsmiR535-3p	LOC_Os12g26030.1	3	23.791	1	21	3119	3139	GUGCUUUCUCCCGUUGUCACU	AGCGGCGAAGGGAGAAAGCAC	Cleavage	cDNA|FACT complex subunit SPT16, putative, expressed	1
OsmiR535-3p	LOC_Os06g02720.1	3	15.551	1	20	415	434	GUGCUUUCUCCCGUUGUCAC	UUGAAAAUGGGAGAAAGUAC	Cleavage	cDNA|transposon protein, putative, Pong sub-class, expressed	1
OsmiR535-3p	LOC_Os06g44990.1	3	16.653	1	20	415	434	GUGCUUUCUCCCGUUGUCAC	UUGAAAAUGGGAGAAAGUAC	Cleavage	cDNA|transposon protein, putative, Pong sub-class	1
OsmiR535-3p	LOC_Os04g16540.1	3	15.513	1	20	1713	1732	GUGCUUUCUCCCGUUGUCAC	GUGCCAACUGAAGAAAGCAC	Translation	cDNA|retrotransposon protein, putative, Ty3-gypsy subclass	1
OsmiR535-3p	LOC_Os12g03250.1	3	24.409	1	20	890	908	GUGCUUUCUCCCGUUGUCAC	GUGGCAA-GGGAGGAAGCAC	Cleavage	cDNA|retrotransposon protein, putative, unclassified, expressed	1
